# Supplementary material for: A first linkage map and downy mildew resistance QTL discovery for sweet basil (Ocimum basilicum) facilitated by double digestion restriction site associated DNA sequencing (ddRADseq)
Source: PLoS One. 2017 Sep 18;12(9):e0184319. doi: 10.1371/journal.pone.0184319 (PMC5603166; doi:10.1371/journal.pone.0184319)
Supplement: S1 Table — (XLSX) [file pone.0184319.s001.xlsx]

## Sheet: Sheet1
S1 File. Mapped EST-SSR primer sequences
MarkerID	Genbank Accession/Contg ID	Forward Sequence (5'->3')	Reverse Sequence (5'->3')
OBNJR3cn391	Contig3280	CCCACCTCATCTTCTCATGG	CAGCTTGAAGTAGCCCTTGG
OBNJR2cn104	Contig3401	ATGGTGGGTTTAGCCATGAA	AAACAGCAGACAATTCGACAAA
OBNJR3sg98	DY337354	ACCAAATCCAAGACCCTCCC	TTGTAGAAGAGGCTCGTCGG
OBNJR3cn201	Contig1783	GCAGCAGCATTCAGGTACAA	GGGAGATTATTCACGAGGCA
OBNJR2sg34	DY331634	CCCAGGATTATTCCCTCATT	GAACATGGGAGGGATGAAGA
OBNJR2cn79	Contig2573	GGCGATGCTGGAGAACATT	GGAAAGTAGATCCGAGAGGGA
OBNJR3cn362	Contig2969	GAAGAGATGGCTGGTCTTGG	AGACAGAGAGAGGGCAGCAG
OBNJR3cn56	Contig582	GAAACAACATCCCTCATGCC	TTGAGATTGGGTTGGAGGAG
OBNJR2cn80	Contig2575	ATTTCAGCGCTCACATGACA	AGGAGCTGGATGGAAAGTCA
OBNJR2sg21	DY339566	TTTGCTCTGCTGGAGGGTAT	CAACAGGCATCGAAGTAGCA
OBNJR3sg19	DY343509	AAGCCGCCCTATAAACCAAT	GGCCGTTACAAAGAGCTGAG
OBNJR2sg15	DY340778	CAACTGCTAGTCGTGGGACA	CGACTCATGACCAGTAAACCTG
OBNJR4sg06	DY338242	CAAAGAGCCAATTAGTTTCCC	AGGCGACGGATTCATAGTTG
OBNJR2cn78	Contig2475	GGACAGAATTGCTACGAGGC	ATTGTGCTGCTGAACCCTTT
OBNJR3cn389	Contig3254	TGTCACCAAGAAGCATGGAG	CCATGACAAGTCGGGTTCTT
OBNJR4cn11	Contig1679	CTGTCATCGCCACAAGCTAA	TTGTGGCGCTTGAGAAGTTA
OBNJR2cn83	Contig2631	CTTCCGCAATCAGAAGAAGC	TGAATTTGTAGCGCACTTCG
OBNJR2cn17	Contig606	CTAGAGCTAGCGCAGGATGC	GATCGTCCGGTATTGCAGA
OBNJR2sg04	DY343638	ACGATATGAGACATGGGCCT	CGCAGGTACAAGCTTCTCAA
OBNJR4cn16	Contig2294	TTCACTCTGCCAGGCCTAAT	CTGTTTGAGCTGTGACGGAA
OBNJR3sg119	DY333250	ACACAGTAGATGCCGGTGGT	AAATGCTGGGCAAGAGTTTG
OBNJR2cn29	Contig1138	TGGACATCAAATTGGCTTCA	TGGAAGGACTCGTCATCTCTC
OBNJR2sg33	DY333933	GCCTCTCCCTCCTCCATAAC	AGGCGACGAGCATGAAGTAG
OBNJR4cn15	Contig2242	CAGCATCTCCGAACTGTGAA	AAACGATCATCTCCTCCACG
OBNJR3cn358	Contig2910	TGCTTTAGCCGGAGTGATCT	CAGCAGCAAATCCAAGTCAA
OBNJR3cn356	Contig2907	TGGAGGGAGAAGGTGAGAAA	TCCTTGCTGTGTTCCTTTCC
OBNJR2sg31	DY336298	CTTGAATTCGCGCAGTATGA	AAACAGCGGATTCACCACTC
OBNJR3cn328	Contig2750	CGTACAGCAGCAGTAGCAGC	GCTGCATTTGTGAACTGCTC
OBNJR3cn192	Contig1724	TCAGTGTTGAAGCTCGGAGA	TTCGATAGGAGGCTGAAGGA
OBNJR3cn243	Contig2153	ACTCTTGCTGTTTGTGGGCT	TCTTCAAAGTGGGCCAAGTC
OBNJR3sg177	DY322989	GGAATGTTACAAATGGCGCT	GTTGATGTGGATGTGGCTTG
OBNJR3cn401	Contig3437	ACCTGTAAACCAGCACCACC	TGACATGGGAGGAGGAACTC
OBNJR3cn377	Contig3126	CCCAAACAGGAAACAATAATTCA	CAACTCTTGAGCAGCGTTTG
OBNJR3cn54	Contig573	TTTCCCAACCCACTACCACA	CGGAAATGGGAATTAATTTGA
OBNJR2cn92	Contig3041	TGACATCAGCTCCAGAATGC	ACCCATATTTCGCCTTCTCA
OBNJR3cn217	Contig1936	ACTCCTTATGCTGGGACCCT	TCGTGCAGGAATGTGAAATC
OBNJR4sg01	DY343743	CAAACTTCAACCTCAACATTCAA	GAGGAGGAGGAGGAAGAGGA
OBNJR3cn239	Contig2134	CAAGGCAGCACAACATTCAG	AATGGCGTCTACCTTTGTGG
OBNJR2cn38	Contig1352	TCACGGTCAGCTCTCTCTCTC	CACACCGCTGAGTTTGAGAA
OBNJR2cn73	Contig2250	TAAGCCCTTTGGTCATCCAC	CAAGGACAATTCCTATTTAGTTCCA
