# Supplementary material for: A first linkage map and downy mildew resistance QTL discovery for sweet basil (Ocimum basilicum) facilitated by double digestion restriction site associated DNA sequencing (ddRADseq)
Source: PLoS One. 2017 Sep 18;12(9):e0184319. doi: 10.1371/journal.pone.0184319 (PMC5603166; doi:10.1371/journal.pone.0184319)
Supplement: S2 Table — (XLSX) [file pone.0184319.s002.xlsx]

## Sheet: Sheet1
Locus_ID	Consensus Sequence
89076	TGCAGTAGATGAACGAGCTCTGTTTTAAGTGTCTCAATTTCGCTCCATGACAGCAAATCTTATTTTCAAAAATTG
50004	TGCAGAAGATCAAAGTTCCAATTGAAGAGATAGAGAAGAAGCATAGTAGGTGATGATGGATTGGAAGATTATGCT
58096	TGCAGAAAGGTGATTCTTTGTTTGAACTGTGAGTTGTGCAACTGTGTGGAATACTTGTGCTAGAGTGTGAAGCTT
151796	TGCAGTTTTCATGCATACACAATTTTCGGAATTTAAAACGTATAACCGCCCAACCAAAAAAAATAATACTCGTCT
33805	CGGTAGTCGTCGAGAACTGAGTTGATGGTGGTCTCCCAATACACGGTGTCGCCCCCGTTGGTCTGGATTCGGGTC
51878	TGCAGTGGTCCCAACAGTCTCCAACCACATATGCAAGACTGACGTGGAAGCTAAGATGCATATTTCATAAGCCAA
106771	CGGTTTTGTAGGGGGTGAATGGAATCCAATACCAAGTTTAACACCCTTACAAACTGGTTTTGTAGGGGTGAATGG
154863	TGCAGCTTCCACTTCGTCATGACTTTCAGACTCGTGACTGCTAATACTCGATTTTAAAGACTTCTGAGATGCAAC
73035	TGCAGGTTCATCAACCATAAATGAATCCCTGATGCTTTTATAAGCCTCTGTGTCAAACTCCTCATTTGTTAATGT
147193	TGCAGCGGAAGAGTGATCGAACATACCTCTAGCCATTGCTAGTTTTCACAGTCTCGATAGGTGCTTCTGAGTGTT
37576	CGGAACCAAGGCTGCTCTGCCCCCGACAAACGTTTCCAAATCCTCAAGCCCTTGAAGACGAAGATCAAAGTCCGA
68622	CGGTTGAGTGACAATACTATGCATCATGAGTTGGTAATTATATCTTTGGAACGTGTGGTGTGTTGATGTCTTGAT
109109	TGCAGACAAGAAGATTGATATCTTACTTTTATTTAATAGTTGGATTAGGTTTTCTATAGATTAGGATAAAGAGTA
161029	TGCAGGTTACACAGAGATAGTTCGACTTATCCTTGGTCATGCTAATGAAGCAGAACGTGTCAAGAGAATGCTGGA
144589	CGGAAGTTCTTCTGTCGATTGGACACAAGGTTCCCTCCTTGCTCAGAAGCAGCCTCTAACGTGGTACAAGGTAAC
185929	CGGTCCCAACATATACTATTGAACAGAAACGCAATGCTGACGTTCTTAATATAAAGTTGTTAGAATAATGAAAAT
157291	CGGTCACAGGTTCGAGTTCATGTGGGGACATCCGTGTGGGTGTATTTAATATTGTACTTAAATTAAAAAAAAAGA
78336	TGCAGCAACTACCACTGCCCATATCACTTTCCTACAAGCCCAATCTCCATTATTCATCGTTTACACAACACTTCC
54441	CGGGAATATTCAAGAATACAAAAGAAAAGGCAGGAAATGCAAATTGCTTTAACTTATAAAGTTTGAATAATATAC
40613	TGCAGCAAACAAGGCTATAGCAGTCCACGGTGTCCGAAATCGCGTATAAATGAGCTCTGCAAACCAAGTTCTAGC
168844	CGGCATCGGAGTGGAAGCAATCTGTTGAAAATGCCGTGTATGTAAGAAGAAAGCATTAAATTTAACGCTGAAAAT
13413	TGCAGAATGAAGTTGAGTACAAAAATCTTAGTATTTCTGCATGAATCATGCCATTTTTCATTGTTGGATAGGGTT
173654	CGGCACTTTATTAAGGAGAAGATAGAAGGAGGAACGATATCTCTGCCATATATTCCTTCTCAGGATCAGCTGGCA
156274	TGCAGACAGCTGAATCGGATCAGATCTGAGCCGCGCTGCGCTGCTACAGCTTATCAATGCAATGTATGAAATCTC
186394	TGCAGCCCTTTAGACATTCACAAACAGATGATGCAGTATTATTTTCATCAACAAATTATACTCACTGGCAATCGA
144369	CGGTGACTTAAATGGAATGCGTTGAAAAGCAGATTCAGTGAGGAGCTATACTGTCATTGTATCTGTCTGCTCGAT
178721	CGGCTGCACCCACATCTACTACTGCTTCACCATCACTCAGCCCATCGCACAACACTATTGTGCCATTCACTAAAT
90272	CGGACTGATCCAATACAACCCGATAATGACCCGACATAAATAAAAATATATATTATTTAAATAATTTAAGTTGGT
15489	TGCAGGTTGTTTGGCCTCTATGGGGCCTCGATGGAGGTGGGTTTTCGGGTGTTGAATTACCCATCGAGGGAAGTG
64292	CGGTTCAATATTGCCATCACTAAGATGCACAAGGAAATGTTCATTAGAAGATACATAGGCCCACTGGAATTCGTA
104763	TGCAGCATCTATCAGGTAAAAGTGCACTACGTCAGATCTAGATTATAGTGTGAAATTTCATTAGAGGATCATCCT
18552	CGGTGAGTATGTGACACCAGGGTAAATGGCTATCACAGCACCCAGATCAGCCTCACCATCCAAAAACAAACCTTG
18650	TGCAGCTCCAGACCTTCGATCAAGACTCCCATCAATGTTCACTTTCAGCCACCCTGTTGGAGGGGTTTTCCACTT
1153	TGCAGGTGTGGCAGAGACTATGATGGAATGCTTTCCAGCTGTTGCCAAGGACAAGAAGTCCTCATTGGATGATGA
102407	CGGTGAAAGTTCCTGTTTCTCTGACTGAGAGCTTTGTGAATGAGCACTCTCAAACATCGGGTGTTTTAGATGTTT
185297	CGGTGGAATGTAGCTAAGAAAATGGAAATTGAGAGATTAATTGTAGAAATTGGATATACAAAAGTAATTTTATTA
108940	CGGTGTCAGTATATTCTATGAATCAGTAACAAAACATTCCAGAAATGTAATCCAAGGAAAGTGAGAAAGAAAAAT
36107	CGGTCGAAATAAAACCCTCCTGAAACGAGCTTCTCCTTCGGTTGTAAAGCAAGCCAGATTATTGTATCAGCACCT
98088	TGCAGTGTGTGAATAATGATATATAAGATAAGAAAGATGGGCTTATAATCCTCTCACTTTGTGTCCAACACTTGA
165429	TGCAGCCCCCTTTCGGCATCTAACAAGAATGAAAAGAAAACGTTGGAAACAAAGAAGCATGTTATCAACAAAAAC
108151	CGGCCAGGTGGACCTCCATTCCTCTATTTTCAATTGCTTTTCATCATCTGAGGCTAAAGTTGTTCGTTTTCTCTG
29890	CGGAAACCCATTTCCTCTGCATCTTCGGGGTCTATATGGATCACCTGAATTCAGGAACACAATTTTTTTTTTTTT
121774	TGCAGAGTCTATTTATATTGAATCCACTTTCTTGGAAGGGTAAGGGATACAATACAATATTCTCACATGTACTCT
107699	CGGCGCAGTTTCAGCTCGGACACTTTTTCCCTTGCTTGACTTGCTTCCTCATGAACTTCCCTGAGATCAATGATC
49295	TGCAGGTGCATAAGCCTAGTTTAACTATTTCAGGATCAAATTAAATATTGTATTATTATATTATTTAATATTTCT
46645	TGCAGTTGTGAGCACAGTTGCATCACTCACGCAGTCGGGTGGGATCTTCGTGAGCCCACAACCTCGGGTAAGTAA
33106	CGGTGTGCAAGTCCTTGAAAATACTTCTTATGATCACACAACATAATAGTTGACGTCTGTCTCTCACATTATTGC
159608	TGCAGCTAACCAACTCGTTGTCCAGGTCTGGCTTTGTTCTGTAGTAGTCCCTATTCGTCAGGATAGTTTGCTACT
181445	CGGTTTGATGTTTAAAGCATGACCAAGGGTCGTTATTCCATTTCACAGGTCTGGCTCTCCCGATATGACAGATAT
104265	CGGAACAAATCTCCCTTCTCGCCGTCGACTGGAACAAATCTCGATAGTTGCCTCCGTCATATTCGAGGTATGTAA
45026	CGGTGGACTATGACGCCGACGAACCTCACTTCGAGATTGCGGAGAAAATGCCTTACCTCAGGAACCGCAAACTCA
156257	TGCAGGGCTGTTGGTGCAGAGGGGCTGTCCTGGATGGCCGAACAGAGGGGCTGCATTGGTAACAGGCTAACAGCC
24482	CGGCACTGGCACCAGGTTCATGCGCAGACGCTCGACCGAGGCGAGGCGTGTGGGTGGTGGCGGCGCACGCTTGTG
189383	TGCAGCTGCGCTTCCCCTCGTCGAACTCCACCAGCGACTGAAACCTGCACACATCCAAAAACTCAACTCCAAACG
69185	CGGTTGCATGGAGGAAGATCTTTTCATGGTGAGAGATGCTTGTCTTCTCATTTTTTGTGGGATATGGCAATTTAT
41839	TGCAGCTACACTGCTTAATGGAAATTGAAAGTGGGGCACCTGAGAAATGAAATATGTTTTCAGCCAAAACTCTTA
49569	TGCAGGTTATATGTATTACACATAAGTAGATGATTCATTAGAATGCCAAACTCTCATCACTAAACCTAAACCCCT
183413	TGCAGTTTGCAGTTTGGCATTTCTAGTTCCAATATGAGGAGAGGGAGAGTCGTTCCATCTTTAGAGATACACGTG
19562	TGCAGAACTCAAAGCATTTCCTGCAAGATTCAATTCAATTGATCGAAAATCAATATCCATAGCTAAAGAGTTTGT
32967	CGGTTAATGTTGTAGCTGCAAAAAAATAGTTAACAAACGTTAAACTACATTGCATTATGATGAAAAGCACAATAG
48707	TGCAGATGTGCTGCGTAATTGTGCTAGAGGCGTGACACCTGACGTTTGTTTGATCTGCATTAGCTGCTGTCCGAT
159329	TGCAGAAGTTGCAAATCCCATTCCACGTTGATTTTGACATCAAATATCACTAGTTTTACAATCATGCACTGTGCA
37899	TGCAGTCTGCACATCATATTTTATTGTTTTCATCCTGGGATTATTTTAGGTCTAGATTGAGACAAATCTAAATGT
91235	CGGCATTTGATATCCAGAGGCTCCTTGCTCACTGCTACGCACGATGGGTCTCGTGGAGGGTAATGGAGTTAGAGT
41724	TGCAGAAGCATCATCATTATTACAGGCTGAGGCATCTTCCATTTCAGTGTCTGACAATTTGCAAGATGAAGGTAC
68217	CGGTCCTATGTGGGTACAGAGAATTGTTTTTACGCTGAAAATGACTAATATAACCTTCTCATTTTATTTCTATAC
42938	TGCAGCTGGGGCAAGTCCACGCTGTCGTCGCCTCCACCGCCGAAACCGCCAGGGAAGTGATGAAAACTCACGACA
163060	TGCAGCATTTCCTCACACGTCGTAATTCCAAATACGCCTTTCAAAATATTTTCAGTGACCTTACCGATTCCCCCA
20476	TGCAGCCATGTAACGTCGTTTGAGCACAGTATGCCCCATAGCCACTCCTTCAAACAATTCAAAACTCCGACAATG
180572	CGGATACGATAAATCGAAACGTAAACAAAAGATCCCATAACACGCGAATACGAGGCGATGCTTCGCGCCTTCAGA
3851	TGCAGCCAATCTGATGGTTGCTTCCGTTGATACGGATGCAGCACTAGCGTTATGGACTAAGCTTAAAGAGTCTTC
56038	TGCAGATTTATGATTTCATATATGAATTCACGTAATCGGAGATCTAATTTTGGGTATTCATTAATCTGATTTTTT
89273	TGCAGGGAGTGGGTCAACCTCGTCATACTGATCGTCACCAATGAGGACATGGAGAGTCCGCGGGGGGAAACGATG
135957	CGGGAGCCATTTTGCCAGTCCAAAATCCGATATCTGCACACACACAAAAACCTTAATTTTCTCTATGCCTCGTTT
28963	CGGCTCCACACTTTCTGATCATGTTTTGCGATTTAACAACATTCCTCAGGTATGAAAATCCTCCTGCTGATGCTG
84100	TGCAGTCGCATCGTTCTGGTCCGCTCTGAGCTTCTTGCTTCTCTTTGCCTACCCAACTCCAGAGCTCCCGACACC
178628	CGGAAAAACAAATTCAAACAAACAACTCATTTTACTTTTATGTATGATTCTGTGTGCATAGTTTTTTTTTTTTTA
124558	TGCAGTACTACTGTAGAAGTCGAACTATGGGGTATGTTGAAGGGATTAAAAATAGCGTGGGAAAGAAATACTCGA
161992	TGCAGCGTGAACTTTATTAACCTTACGATGAGATTGTAAGCTTTATGGAACTTCTCAACATGTCTCTATGTCGAC
147788	CGGGCTTGGGTTTGAAAAAAGACGAATTCGAGCCCATTGAACATAGCCACATAGGCAAGCCCGACCCACTAAACC
74147	TGCAGCCATGGCTGGTTTGTTTTTATTTTGTTTGTTTCAGTTTTGTTGGTTTTGGTTTTCTTATGGATGGGAGAG
134523	TGCAGCTGAAGTTGAGATTGAAAAGAGGACATCTGAAACGAATCCAACTGTAAACTCTGCTCTTAATCCTGCAAA
45009	TGCAGCTCTTATCGTACATGTCAATCTGTCTTCTAGGTGGAAAATATTAGTTCTAAACCCTTGAAATTATGAAGT
96872	TGCAGAACAAGGATCCATAATCAATTTGGTCATGATAGTTGCATCTCTAGAGTGATTACTTCATTCAACAATTTT
96915	TGCAGGGGACTCACTAACAGCTCCCTACCCACGGGGGTGGCAGGTTCTCTAACCCCTTCACCTGATCAGCGACAG
67088	TGCAGCTGAGATATAAGATCTGAAATTTGAGATGAACTATCCCCAGTGATGAGGATATCATCAACATAAACCAAG
89893	CGGCGGCTTACCTTCTACTGACAGCCACATATGCTGCTCTTGGAAGGTGGGAGTCTACAAAAGAAGTGAGAGACC
156735	TGCAGCAGCATGTAGTGTAAATATTTTCAATATTTAATTTTCTTCTCAAATTTAGCATGATATTACGATGCATGA
165848	TGCAGCACCCTGCCTGTGAACCGTGGCCAAGTAAGTCCCCAGTGGCGACCACTGCACAAAACTTTCAGTCCAAAA
71601	TGCAGAATTCGATTTAAGGAAGTTGAAGGTTTGTTTTTACTTTTCTAAGCTTTATTATATTATATTATATTATAT
38523	TGCAGTGGGAGGGTTTATCACGCATAATGGGTGGAACTCGACTGTGGAGAGTCTGTGGAGTGGTGTTCCCATGAT
92917	TGCAGGTATATGCATCAGTTTTTGTTACATATGTGATTTTATATTCAAACGCCCTTTTAAGCAAATTAAATAAAT
5282	TGCAGCGCTACCTGTTATTTGTGGTGTGAAGTTTTGGCTTCAACATGTTGAGTTCATTTTTGTTTGGAATTTATT
69801	CGGAGAACGGGAATTGGGGCAGTGGTTCTTTTTCCAGCAAGTCGAATTGGAAGAAGGATGTTGGTGGTTTATTTG
95806	TGCAGAATGCAAACCAATGGAAATGGAGGACGGTTGGAGTCCCCATTAATCCAAGAAGTTTTCTAACTAATATAA
142574	TGCAGGCAAAAAATACATTATTGTAATCTCAACATGATATATAATAAAAGTACATTATTGATAATAGATAAATAA
80358	CGGGTTAAGCAGTTGATTTTTGTGCTAATGGGCCTAAAATCGTTCTTTGTGGAGTGCGTTCATAGGCGTGCTTTT
155986	TGCAGGATGAAGTCGATCTAATTCTTCAACGGCTTCGGAATCCTAAGCCCTTCATTGTAACCTTTGTCGGAATGG
164106	CGGTCGACCCTTCTGCCTTCCACACCAGTCTTTTTTTCTCCATCTCTTTCCTTTCCTGGTTTGTTGTTAAGCTTG
161155	TGCAGCTTCTGCAAAGACGAAACTGAATCTGTTTTTTTTTTCCTAATCTTTCTTCCAGTGCAAGAGATGAAAATG
610	CGGAAGGAGATTTACCGAAGGCCAGAAAGGTGACAGCCAATTTTCCTGGTGAGCTGAAATGGTGATCAGCTTCTC
80899	CGGAGTTGGTCCACCGTGAAGCAGCCATAACTCTCCCACCGTCGTCGCGCCCCAAGCATTTAGCTATCCCTAGTC
102195	CGGCTTTAAGCAAAAACTCTGGCTTTTTAACATAACCGCAACCACCATTAGCCCTGAACATTCCGTGCATCAACC
115497	TGCAGCCACCACCACCGTCGCTGCCGCCGTTTTCAGGGTCAGAACTCATGATGGATTTGGTTTCCTTTCCCTACT
4299	CGGTTGCATGATAGAAATGAGACAATGTATTATAAGGTCAGCTACCAAGTCCATTAGATATCTTCCAATATATAT
96196	TGCAGAAAAAGGGGCCCTGTGTCGGAAAATATACATGGAGGAGAAAAATAAAAAAGGAAGAAGATGTGCTATTAT
97917	CGGATAGACAACAGAACAATTGTTTTGGGAAGACGGACCGCAAATTGGAGGATTTCCCACTATTCTGAAAGCCCA
63911	CGGTTTCAGTCGGCTCGGGAGTTTGAGGCTCCGTCAACTCCCTCGGTTCAGCAACTCGAGCAAACTGACAACGGG
113501	TGCAGATAGTCTCATGCTTGTTAAAGGTATTTAAATAATTATCTGCTTAGTGCATTATGTTTGATTTCGTTTTTT
144445	TGCAGGGACGACCCAGAAATTTTCGTTGGCTGGACTTATAAAATGCGAACCCAACGACACAAATATATATTTTTT
160262	TGCAGTTCAGTACCCAAAGTATTTTGTGCAGGTGCTGATTTGAAGGTAGAACACGCAATTGGGGCCATATGTGTT
115489	TGCAGTACGATAACATTAAATGTAGCTAGGAAATGGGCAAACCAATTTAATTGTATATTTGGTTTCTGACGGCAC
103703	TGCAGCTTAAGTTTTCCTGAGTGATGATGTAAAACTTTTTGAAATTAGGGGTGGTAATCGAATTGAGTCGAACCA
111670	CGGCGGTCACCATTGTCAGAGTGGGAATATCGGCCTGGGAGGATGCATCAAGGGGAGGAGAGTGCTGCAAGCCTG
117704	TGCAGTTCCTGGGTAATTTTCTGAATAGTGCAAAGCATATGATATTTTCAGGAACAGGCAAGCTTTCGGCAATTT
30822	CGGTTCGGTCGGTTAATTCAGTGGCGGTTCAGTTTTTGCACACCCCTAGACAGCATCATTTGGATCCTCGGGCAC
47451	TGCAGGGCATGGGCAGATCGAAGATATACTATCTTTAAGTTACTCCCACTTGCCTCAGTATTTGAGGCCATGTTT
65857	TGCAGATCGATAAAGTCATTCAAGGTGTAAAATGTTATACCAAATGGATTCTATTATGCTAATGATACTTTAGGA
86722	TGCAGAATGCTTGTTTAAGCTTGTGGCTAGAAGTCTAGTGATGTCCCATAAGAGTAGGGTGACCGCTTCCCAAAT
96601	TGCAGAATAAACTTGGACTACTCATCATAAAATGGATGGAACAGGATATGTATGTTTTCGGGGGTTCAATAGGAA
107956	TGCAGACATCGTATTTCTATTTACTACCAAAATGTTAAAAAAAAAAAAATGCATGGTAAGGCCCACAAATGCTTA
34198	CGGTCAGTATTTATCCATCATTAAAATTCTTAAGAATCACTTATTATAAGATGTGCAACAGGACCAACCTAGGAG
77927	CGGCTTTGCATTTAGAAGCCAAGGTAACTCGGCTTTAGTATTTGTTATTTTTGGAATGGATGGATTAATAAAAAT
84226	CGGGTACGTTTCATGTCTATGTTTGCGGATGAATATAGCATGCATTGTCAAAGTGCTAAATGCCTAAGTATTTTC
124953	CGGAGACATGTTACTGGGCTCCATTCATGATTATTTATTTGTTTATGTCCATAAAAATTCTGAATGGATTTTTTT
116707	TGCAGCAGTGCCGTGGCTGACATGAGCGGTGACGGGACTGACGCTGATAGCGGGAAGTGGGTGGGATTAGGGTTT
120552	TGCAGAAATTCACGGCTTTCGGGCCTCACGAGAATAGCATCCTGCTCCTGGTACTCTGCCCCCCATATCTCCAAA
38094	TGCAGGAACTTAAAATTCCGACTTACAAGCATGTTGGTTCGTTTAGAGTCTGTATAACTAGCATGCTTTATCACC
84064	TGCAGTTATATCACCCATATTTGAGCTCTTTTGCATTGACGCATTCTCTTTCATGTCTGCCATGGCAAGAAGCTT
30667	CGGACTACAACAATACGCGAGAGATGCAAAATTTCAGCACCATTTCTAACTCTTTGATTACCGTGAATGACGAAG
146970	TGCAGCGATCACCACGCAATTTTCTTTTATTTATTTATTTTAGAGAAAAAAAAAACAGTTTTCTTTTCAAATACG
38357	TGCAGAACCTGTATCAGATCCATTATATCAAGAGACTCCTAAGCCAAGCTTTAGCCAGGTTGAAAATGCTTTGAA
2529	TGCAGTTCTTGTTTCTAAATCAATTTTATTGGTTTCCCATAGGGATGGAAATCGTGCGGATCGAATTGTTAACGG
65749	TGCAGCTTTCTTGACAACAATATTATTAGATACTGTTATTTTCAGCAATCCTATCTTCTTTCTAAATTATTAACT
174183	CGGCGATGAAGAAATTAAGTTACTACAGAAGGCATAAAAAGCTGGGGGACAACATTAAATCAATTTAGCTAGTGA
93965	CGGAATGAGATGAACCATTACTCTCACTTTAGCAGAACGAGCACTTCCATTGCGTAACAACGAATGAGCATTATA
163125	TGCAGCGTCTCTATAAAATTACAGGCTAAAATATGTTTTATAAAATTAATTAAAAATCTCTTAAGTTGTGAGACA
178947	CGGAGCTCTGGCACCCACTAATCCCACTCACACTGTAGTTGAAGGACCACGACTCTGACAGTGAAAGTGTATCCA
35022	CGGCCGCCATACTTGTAAAGAGAATGTCTAACAGAGAGGAATATGGCAAAAGACTCAGAATCATTTTCTATTTTC
76910	TGCAGAATGAAGTCATACAATCCAATCACTTGATAGAGGCTATTTCAATTAGATTACCGTATATACTATATCACC
74536	CGGGACCTATTCTTTTCGCATTGTCAACCCAATATGATGGAATTCCACGCTTCTCCGCAATTTCTTGTAGGTGAG
185420	CGGTTATCTACGATACAAATGGCTGACTGTATCGCGGTTATTAAGAATGGGAAGATTGTTGAAGAAGGATCACAT
124548	CGGCCAACTCTTCGACATCCGTCAGCCGCCGCTCCTCGTCGACCCCGTCAGCCGCCGCTCCCTATATTCTTCTCT
80635	TGCAGTTTTGAGTTTTCTTCTTTCATCTGATTGAGCTCTTCAGTGTTTGGGATGTCGAACTGGTCTTGCCTCGCC
19624	TGCAGTAATAACATTGTCATTTGAACTATATGATCGATAAAAAAATTTATAGATAATATATCCTACCAAAAGTCC
144801	TGCAGAGGATTACTTGAAGGAACTTACTGATAGGAATCTTGTTTTAGCTGGTGATTTGAGAAAAAACAAGAAAAT
115585	TGCAGCTAATGGGCATTTTCACCTTCAGTATTAGTCCTGCCTTTTGTGAAATTTTGTTTGAAATGATTGAGTGGG
65923	CGGATTCCCCACTCAATTGAACACTTGATTATTAAATGTTTCTGATTTGACTAGCTCACTAGCATAACACACACA
81550	TGCAGAATTTGTCCATTTGCAGGCCGATTTATTAAGATATAGGAAACGATAATGAATGAAAACGTATCGCTTAAT
162930	TGCAGAGATTTCTTTTGGCGAAAATTCCGTGGATGCGGGTACAGATAGCCATCATGATGGAGCAACTGTAACCAC
51635	CGGATTTCCCGATACTATAAAAATAAAATATTTGCCTCATTCACCGCGTGTCTTTCCTTTATACTCTAGTCTTCC
26422	CGGCGGTGTTGCCGGAACCGCCCGGAACCGCAGCGGTGTCGGCCATCTAGTCAGAATTAATTTATGTGCCAATCA
158577	TGCAGCAGAAGTTCCTAAATTGTTCCTTCTCATCTAGTAGAGAAGAAGGACTGGTGGCATCAATCAGAGCAAGAT
143681	CGGAAGCAAACTGATCTTTGGTTTATGGTCCAACTTATTTGTCCTTTTTTTTTTAAGAGAAACGCAATTTATTGT
178660	CGGCTATTATGGAGTGGGATTATGTTTGAAGGAGGTGGAATTGCCATTTCTTCTATATTTAGACTCGGTGGCAGA
136548	CGGGGGTGAAATAGAGCTCATAGACAATAATCCCCTCCTCCATCAGTTCGATCGAATTAGTTTATCTCTCAAACG
89289	TGCAGCCTGTTTAAGGTCTTGTATCTCTTGTCGCTGGGACCTACAAATGGCAGAGAGTTTTTCGTACTTTGCCGT
114077	CGGTTTGAATTCTCTGCTTGATAACCCGATGAAGATTTACATCATAAACTTTTGTGTGTTTATATAAAGATATTC
190058	TGCAGTTTGGTGATGAAAGGAAAAAGGCAAAGTAAGTTAGGACAGGATTAAAATGTATCGTACTGACAATTACAC
182337	CGGAAATGTGACTCGGAATCTCCTCAAATTCATATGTTCTGGTGAAAAGTTGCGGAGTTTTAGATAGCAAATACA
70996	CGGGCAAGAAAAAGGAGCGAAGTTCTAATAAAATCCAGGTAGAATTTTACTTTAAGATGGTATAATTTTTATAAG
34721	CGGCCCAATTAAGCTCAACCATCGATGATGTTAAAATAAATCCGCAAAATTGTTAAATATTCGTAGACTGTAAAC
32908	CGGTTTCATTTAGTATTGTGATGTTTTATTTTATATTCTGTGAATTCTCTGTATTATTCTTTATATCCAAAATTT
15353	TGCAGTAACATGGGCCTGTACAAAATTTCTCTACACCCAACTCTTATAATTCTTTTTCCAAAATTAGAATCATGA
52801	CGGTACATATATCCGTCACCAAATTTGGTAAAAAAATCCTCAGGAGTGAGATCGCAAAATTCATTGAGCCCCACC
92444	CGGTTCAGTTTTGGCTTGTGAAAAAAGCTGAACCGAAATTTGTAGTAAGGAACCGAACCAATACTGAATTTACAT
69980	TGCAGCCGTATCTTCGTGCGAAACCTCCCTAAGCACCTTATCACCCAAGCATAGGATGATGGTGCTATGAGCCTT
180681	CGGAGTTCTTGTTGAAAACAATCATGCTTTCATTGGTGGGCACAAACCCACAGTTTGCGAAGGTTGAGACCACGG
159008	TGCAGCTGGGTAGAAATATGAGTTGATCCACTGCAAGAGTGTGAACAGAATTTCCACAGCCCAATAATGTCGATT
75150	CGGGTGAGGGTCCCATTGGTCTGCCCATGAAAGCCCGTTCGACTCGTATATGTCCATCCTCGTCTTGTCCTGATA
190877	CGGCAAATTAAGTTGAAAAATATTATTTCTGAATTTCTGAGCAAATTGGTGAATTGTCGGCGAATATTGTTTTTG
160543	TGCAGTGACGACGAGGACGACTTTGTTGATGATGATGATTATGAGTACTACTATGATGATGGAGATGCTAATGAG
21284	TGCAGAACACCGTAAGACACCTCACCGTTAGTCTTTCTAATCTTCTGCTGCTGCTCGTCGATCACCCATTCACCG
36212	CGGAAAATAATGTTTTTCTTTATGCGACACAGTGTTTTTTATGCCGTTCATTGAATTCTTATTATTATACTCCCT
171570	TGCAGATTCCTAATTCCAGTGGCAGTTTATTTAAAGACCAGGAAATGACTTAAATTTTTGGAACATAGAGTTCAG
33418	CGGGCTGTCGGCTGTGTTGGTTATGATTAGTTGCATGTATTGTTACGGGGACCTCTTGAGTCTCGTGTTAATTGG
17102	TGCAGTTCTACAAGGTGGATGACTCGGGGAAGGTGCAGAGGCTGAGGAAGGAGTGCCCCAACGCGGAGTGCGGAG
159116	TGCAGGTAAGCTTCATGCTCATCTTATAATTAGATTATTTTTCAACCTATATAGGCAAGAAATTGCCTACATTTT
184240	TGCAGTAGAAGTGAGAAGTAGAGCAAATTGTGGAGAATGAGTAGCTCCTCTTGAGATGCTGAGGCCATTCCTTGT
139921	CGGCAGAGAGTGCTGGACATGGAATGGACTGCATGTCTGTTGTGAGTGCATTTTGATAGTATGTTTTCCCAGTTG
189298	TGCAGATTCTCTCTTTTTCTCCCTTCTTCAATTCTTCTCTATCATCTCCTCTTTATCTTTGTTTTACGTTTCCGG
87796	CGGGAAATATTGGAGTACCATCCTCAGTTATTGAGGGATTACATTTCAGGAAATGGTGGAACGAGTTTTCTCTAT
70781	TGCAGCCTGCAAGGTGACCAATCTATCAACACTCAAGGTAGTAATTAGGCAGAAACAATATAGAATTAATAGTGC
102537	CGGTTCTACCTTGTCTCCATGCTTTGAAGTAGCCCTCGTCCACGATCCAAGGGAAATGCTTAAGGTGGCCGAGTA
182941	CGGGGTTATTCGAGATTTTATCGGGTGAAATTTGTGAAATGATTTTCGTATGTTTAACGCTTTCCTTTCCTCTCT
50930	CGGCTACTCCATTAAGGGAAGCATCAATGCAGAAACACCTTTTGGGCATATGAAGCTACCTATCTCAAAGGAGGG
24020	TGCAGTTTGAAAATTGCTTGATAGATTTACCAGGACAAATTACACATCTCACAATGTGTTATTTCAATATATGCA
20979	TGCAGCCACGTCGGCCTATACTTGTCCGCCCACATATACCTTCTCTCTGTCTTCGATGCCGCCTCTTCTTCGCTT
115165	TGCAGCAAAGGGTTTCTCAGGCGACGAAACATTTGATGGAGAGTCGGGGGAATAGCTAACTGGAGAAGAGTTTTC
165437	CGGGCTGGAACACGACTGTCATTAGTGGACAATCCTACAGAATAACCAAGAAGATCGAAAAATATCACAGTGGTC
156350	TGCAGCAGTGGATGTGGATGGGAATCACAAGCTTGATTATTTTAGTTCTTTTCTGGATGGGAAACATAGGTGTAT
185352	CGGATTCATCATTAAAACAAAATAATAATAACAAAAAAAGCTTCATTGAAGTTTCAGTTTAAATGTATTTTTACA
35419	CGGTGTATTGGTTTCCTGTGCTTCTGATGGAGGTTCTCAAAACTCACCAGCTTTGCCTGTTAAATCTATTTCTGT
22248	TGCAGGTAATCGGTTGGATCCAAATGTGCAGACCTACATATAATTTCATGTGCAGATCTGCATATCTGTGTTTGG
54547	CGGCTTACATATTGGACATTTGGACTGCATATGTATCACATTAAAGCACTAAACTATAATTAAACATATATTTTT
98957	TGCAGATGTTGTCACGAGAATGGAGGATGAGGACTATGGGAAATTGGCGGAGGAGCTCGAAAATGCTTCGCCGCT
176896	CGGTATAAATTAGTATCTCTTCTTATATCCATTCTTTTAACTCTACCAAATCATGTAAATGAGCCGAGCCTCGGT
22399	TGCAGCCGATGAAGTCTCCTCTGTTTTCGAGTTTAAGGTCCCTGGTTTCATGCGTTGGACTTCCTCTTTTGTAAG
139908	TGCAGCGAGTATGGCAACTTTGAAAGAGGGGAAATCTTTTGCCTCACAGCTTGTGAACAATGACATTGCGGAGAA
169161	TGCAGCAAATAGATATCTTAATCCATACAGGATCATGCATGTGGTCATGCTTCATCGAAAATCCATATTCTTCAT
58994	CGGTCATGATATATGAGCCATCATGACCAGCTGGATAGAAAGTCCCATTATCATATCTAATAGAGACAAGAAAAA
105972	CGGTATTTTACAGCTAGTTTCATACTTGCACACACACACGTGTATATATGAATATATGTATATGTGAAGAGATGG
144867	TGCAGAAAAATTATCTCAAATTCACAATTATGTTGATTCTATGATTAAATATGAAAAGGAAGCGCGCCTCATGAG
21398	CGGCGTTGGAGGCTGCTGCTGCTCATAAGTTTGGATCTCAGGTAGCTTCGTTGATTTTTTGTTTTGGCTGGTTTT
12659	TGCAGGCGATGGACAGAGGAATGACTGGTTCATTGAGCCACTTGAAACCCGAAAGGAATCAAGTGCTGCCTCAGG
182592	TGCAGCATGGTTACTTCATGTTCCTCAAAAACTAACTTTCCAGGAAAGATTCCTGATGGGAGTGACGCCCCTAGC
1410	TGCAGCAGAAGGAAATATACTCAAGGATAATGTGGAGAAGCTGGTAAAGTTAGAGAAAATGATTGGAATTTAGTA
123149	TGCAGGCGGCTTGTTGAGGGGTCACTCGGCAACTATTTGGGGCAAATATTTAGGTTTGATAGGGAAGATCAACAT
47930	TGCAGCTCCAGTCGAACGAGGCAACGCATACATTGCCTGCTTGAGCCTTCCACTCACAATCTACAAATGCATGAA
120727	TGCAGCAATTTGTTTCTTAACAAGACGACGTTTACTTACGTGGCTTGCTAACATGTATAGCATCAGATTGTATGC
33295	CGGTTAAATGCGCGTATTCGATCAAAGCAACGTCTTCTGCACCACTGCAAATTTTCAAACCCTTTGATTAGGTTC
109177	CGGCGTATTCTGGTCTTGAGTTTGCACATTTTGGGTGTTAAACAAATTCCTGGCTTTCGCAATTGCAAGAATGAG
101517	CGGAAGGCGGCGAGAGTGCTGAGAGATCCTGGCACCTCCTCATCGTGGCGGTCGCCGCCGCTCGGCTCGGCGAGA
4191	CGGTTCGGAGCTGTAACCGGCCCCCGTGCTCGAACCGTGGTCATCACTAGTCGCGGTTGTGACAACACAAATTAA
147438	CGGCGTTTTCATCCCACAAATTGTGACCAACAAGAAAAAGAATAAACCAAGTATGTGTATTTTTTATTATTTGAA
139876	CGGGTAATGAAATATTTGTAGCGTATTTGTTTGGTTAATTTTTCTATCAATATAAGATACCAAGTGAACTTATGC
117482	TGCAGCAGAACTGCTGCGCCCCAAAAGCTGGGACGCAGCAGCAAAAGATGAAGAGGATGTAGACGAAGACGACGA
7578	CGGGCAAATGTCTAGTATTTGAAGATCAAAGATTTTGCTCAGAAGTTTGCCATCATAAGTTGGACGTTTGCCCTC
144676	TGCAGCACTTCGCAATCATCAAGTTCAGCTAGAAGCCAGAGGATCATTGACGATGAAGGCTCAAGATTGCTCCGT
89419	CGGGACGGTTTTTGGGTATTTTTGTAATTTTTGGGTAGTTTTTGTAATAGATAAATTTGTGTTCGAAAGAGAGAA
90447	TGCAGAACGTGATGATTGTGGGCATCGAGACTAGCTCATAATCAAACCAAAAGTCGTACCGCTGTTCGATCAATA
146095	TGCAGCTATCATGGCAGCAATACAATTTAGAAAATTCTACAGCAAAAGCAAGCACAAAATTTGGGAAAAACTCAC
19989	TGCAGGCGGTCCAATGACACTTTGCCTATAAATTAATTTCATTCTCAAAAAATAGAATAAAATTAAGTATGAGGC
19927	CGGGCCCACGGGTGGGAGCCTGCAGCGATACGAAGGCGTAATGGGGCCGCTAGCAACTACTTGACCCGTCCTCGC
89281	CGGTGTACTGTTTGAATTGTTAGTGACTTGAAACTTTTCAACTCCCTCGTAAATGTGACTTCCTAATGACTTACT
166075	CGGCTTAGGTGAATCATAATAGCTCATTTTCATCGATCAAAACTCATCCTCATTTTGGATTTTAAACTCAAACTC
89627	TGCAGTTTCTGATGATATCAGTTTTGTTTCATCTTTGTTGAACTGTACTAACTTGCATTCTCTTCAAGTTGGAGG
78482	CGGTGAAGGCGTCTTAAAGCTCATCTCTTAAGCCAGCACGAGGACATGTGGTTTGTATTAGAAGAAGGTCCTCTA
154840	CGGGGTTGTTTTTCCCCTTCGGGTGGGGCCCACGTATATGCATCGGGCAGAATTTCGCGATGGCCGAGGCGAAGG
156144	TGCAGACGCTGTTGAGATAAAATAAAAAATTTCAGGCCAACCTTGGGGTAATGACGGCGAAGCGCAAAAGCACGC
65684	TGCAGATATTCAGGAGGCACAAAAACGGTGGCCATATAACATTACCTTGGATTGAAAAAGAAAGAAACAAGTCCC
184095	CGGGTCGGTTATCAGCAAACTTAACCCCAACTACATATGCAGCTTGATATAAAACAATTTCAAACAATCATCTTG
40662	TGCAGCATCTACACCCATCTATCATCGTGATATCAAGTCCACCAACATACTCTTGGATGAAAAGTATCGGTCCAA
77014	TGCAGTTGTTTAATGTTGCAGCAGATTTTATTACATAATGTTAAATTCTATGTTTCTACAGCAACAATGCAATGG
102598	TGCAGCTTGCTGAGGATTTAGGCGCATCTCCTGTTTGGGTATTCAACATCGGTATTCCGTTATTACTATGAACAT
154023	TGCAGCTCCAAACACATATAATAAATGCATTCGCTCAATTTAAGAAAAAATATGAAAAATGAATTGGCATTCAGA
33185	CGGAAGAAGTTACAAAAGAAATTAGTGGAAGAGGAAAATTTGAGGATGCATGTGGCTCAAGGTCTTCCGAATACA
24490	CGGTGGAGCAAACAGCCCCACTCGGATCAATGGATCGAAAACATCGCGATAGAGCCTCTCTGAGCATCCGAATTG
112708	CGGTAGTTTGTGTTTACTTCTGATGAGAAGGTCACCGATTGGACCACTTAAAACATTTAGGCGGGTTTGAGTGGG
141150	TGCAGTCAATTAGTGTGTTATCAAGTAAACTGGTTTTATTATTATCTTTTTTGGAGGAGGCTGTCTACTATATTA
12145	CGGCATTTTCTCAATTGATTATTTTGCAAATGTTTTGTCCAAGCAAACAGCAAGGGAACAAAACTCTAGTCTAGG
140183	CGGATAAATAATTTAGTTTGTTTAAATAATTTAAACAACGAAAGCAAATATCTTCTCATTTATTTATCACATCTT
98700	TGCAGAGGAAAAAACACACACAACACGCACTAATCTCCTCTTTTTCCACTTCCCTAGGTCCATTAAATTCCTCTC
1896	TGCAGAATCAGCGCAGGATCGCTGTGAAGAAATTTACCAAAATGGCGTGGCCTGATCCTAAACAGTTCGCTGTAT
161170	TGCAGCTACTTGTTTTTGTTGTACCAGCGGTATGAAGGAGCTAACATTTGAGACAATATTATTCCTTCTAGACTC
29417	CGGGGTTTTCTTCACCATGTCAATGGCCTGATTATACCTTGTCCATTTGTTAAGATACTGAAATCCTCATAGCAC
11079	TGCAGTGGGCAAAATAAGAGACAACATGCAAATAAAATCAATCTCTCAAGAAATACAAACTGTAATCCAAGTCAT
157293	TGCAGGAGGACATGAATCCACAGCCAAGGGTTACAGGATCGAGATTCATTTACACCCAAATTTATCTCTTGAATT
87166	CGGAAAATAGCCTTAACGGAGACACACGTGAAAAATATGATGGATGAGCCTGCTACACTCACTTGTAAAAAGCTT
152523	CGGTGGACTTCCATAGCTGGGCCTGGGAGTGAATATCTGAAGAATCGCTTCAAAGGCAGAAACACTCCATCTCTC
155620	TGCAGACCAAGGCGGCGCTGGCCTTCTCTTCGGCACCCATTTTCAGGATGCTTGGGATGATCTTGTCCAAGAGGT
2771	CGGTCATGGCGTATCTGCCAATTCATACAAAACACAAGATGATCACACATTTCTAATGTTTGCAAGAATGTAAAT
105190	CGGCTTTTTGGAATCAGGGAAATTTATCCCAACGTTTCATTTTGTCATGCTTTTCTATCTCGAGTATGTCACGTT
167494	TGCAGGAAAGAAGGGAGCGGTATGACCTTTTCTTTATCCTGGACTTTGTTTGATAAATTTCCTGCATTCTGTGGT
45267	TGCAGTGTTATAGAATGACACATTGTTAGAACTTAGAAGTATCCATTCTTATAGTTATAAGTTAAACAAAGGAAA
105632	CGGGCTGGAAAATCCGAAGCTGGCCCTCGCAGAATCTTGGATAGAACCAAACCTGCATTCTCAAAATCTGAAGAA
11523	CGGTGTGAATTTTTAGGTGCTTGTTGGATTATATTCCTCAAGGAAATAGCAGTGGAAGTGTGAGTGATAAAATGA
38687	TGCAGAAGATATGAGGCAGAGATAGGTTGAAACAGCAGTAGAAGGAAATTAACCAAAAATTTAGGAAAACTTTCT
48686	TGCAGGTAGCGTGTGGAAGATGCACCACTGGAATGAGCAGCGGAAGGTTAGAGCATTCTATGACATGCTTGATAA
36891	CGGCTTTCCTCAGCATTTTACTTCTGATAACTTCCAAGTTTGTTTGTGAAATTCATCACTGTTTTCCTTCAAAGC
22278	TGCAGAACTATATAACAATTGTATATGTGTAAACTTCATTCATTCAATAGTACATATCTTTCAGTTTGATGTTAC
139437	CGGGTAGCAGTCCTGTCCCAAATTCAATTCCACAACTTTCATATATACATCTTTCTTCTATTCCTAGTTTTTCTT
26394	CGGCCCTTAAGGACAAGGTTAAATTAATGAAGTAAAAGAATAACTCTTAATTTATTTATTAGTGGGAATTCGAAT
114413	TGCAGCTTCACCAGTACAATAAATTCAAATAATGGGCCGCGGAGCCATGTTCCGACTTAATTGAAGAATTATATC
113133	TGCAGTTTCGACTGCTCTCCCTTCTCTCTCTCTCGAGATGAATAAAACCCCTCTACCCCATTCCTCTTGCCCAGC
171161	CGGTATGTAAATGGTTGCGTTCATTATGACAACAAATAAAAAATATGCAAAAATTAAAGAACACAAACGAACTGA
151771	TGCAGAATTTGTTAGATTCAAACCAGAGGTGCTATTAACTTGTCCCTTGTCCAATATTGCAGGTCGTTTTCTTGG
139959	CGGTTCATTTCCTTCACTTTCCAGTTTCCACAATCTCTTGTTTTCAATAGATATATCATTTTTTTCCTAACGTGT
59318	TGCAGGTACCAAAAAAAGAATGGGTAAAGAGCAGCTCCTTTGTAAGGCTTTCTGTAGGTGAGTTGAGGGGGTATG
42202	CGGAAAATGTAGCCATATCTCAAAACTTATGTCCCATACTACACTGAGGATGATATTATCTTTTGAAGGTTATGA
165554	TGCAGACGTAAAACGACAACCCCTCAAACTCTATACTTGGAAGGCCCTCGTACTTGAGCATTCTCCCGAAAAAGC
113835	TGCAGTCATTCCCAACTTTTCTATTGTGACTTCTATTATGGTAATGAAATTATTAGTTATGATCTTTAACGCAAT
111771	TGCAGCAACTGATATATATATGTGTTTTATTTTCTGCGTATACTTAATTCTTTTTTTCTTTTTGAGTCGACGTAT
13059	TGCAGTAGCAGCAGCAGTTAGAAGAACTGAAACCCCAACTGTATATACCCCTTAGCCAGAAGTCGTTACCAAAAT
180915	CGGAAAAAGAATTGTGCATGCTAATTTCTATACATCATTGGAATGATGTAGATACATGCCATCTTCGTTTGGGCC
178592	CGGCATAGTCTTAACTGCGTAAGATGAATGACAGTTGGAGCTTGTAATCTGACAACTAGATTCTGACTGATGTTT
21860	CGGCGGCGAGGGCAAGGAGTCTGCCGCTCAATCTCTAAGCTTTGATTTTCATTGGAGGGGAGGGTTAATTTAGTA
53111	TGCAGATTGCCCAAAAAATCTCTGCATGCATATAGAAGTATGGGATGATGTTAAGGATACATTCTTGATCAGGGT
36400	CGGTAGCAGGGTAAGATCGCTCTCTTACATTTCAGCTTAAATTTTCCATTTTCAAAGTTTTTGTTTTCAAGTATT
40938	CGGCAGATTAACCTTGATTGTGGAGGTGGAGAAGAGTGAAGCAGTTTATTATATGAGATGTTGGTGGTGGTTAGT
156131	TGCAGGTTTCTTATCTGAGTCATATATGGGGTTAGCAGAGTTTGTTGATTTCTTCATGCCCATCTTTTACTATTT
7487	CGGACCACATTCTATCTTAAAATTGAAAGACAAAAGAGTTTTTCTTTCTTCATTTTATTTTATCCGAGATTCATT
121678	CGGTTAACAGTGCCATCACTAATTAAGGTGTGTGAGACATGACCACACATGCTAGTGTCAAATATGGAAGAATCA
98066	TGCAGTCAGTGCATAAAATGAGAACCGAACTTTCACATGAAGCAGAGGCAGTAATAGTCATAGCATTACCAGGAT
120569	TGCAGCATTTGTATAGATTAATTAAGCACAGCACAAATCAAAATGTAACAGAAGTTTAAAGTGAGATGACAAATC
25718	CGGCTTGACCCTCATCTGTGAATCAGTTAGCAGAGAAATGCGTCGATGAGTAAAACACATATAAGGTGTTCATAA
156039	TGCAGTCATTGACCATACTACCTCATTTATTCAGAATTCTTATACTGGTGCTACTGTTCTTGAATTCGCTATATC
149667	TGCAGCATCGTGAAATGGACTTTTCTAGGGCGAAGATCAACTAAGAAAAGACTTCCATCAAATTTGACAAGGCAG
32954	CGGGGTTTACTCACTGTGTACAAGAAATCTAGTGGAAACCCCTTAGTTTTTTCAGGAAGAGGGGACGTAGGATTT
1009	CGGACCAAAACTAAGACTGAATCGAAGCATTTCTGTCAGATTTTTCGTCCTCGGATCGGTTCTGGAAAATAAAAA
67710	CGGCTCTATGAGGAAATGGAGTGGCAGATTCAGGAATTTCAGCCATTCTTCCACCATATGGCATCGCGTACACCA
181772	CGGTCACATGACAATGTCAAACTTCGAAAAATCTCCCAAAATTAAAAAAATTGAATTATGGTCCTATTTTGATTT
180974	CGGATATATCTTCTGCTGGTCCGTCGTCAAATTTGAAGGTGCTGTTTTTTCTTGTATATTGAATCTCACTTCTTT
176147	CGGAGGGCATGGAAAACAAAACTTTCTATTCAATTATCATGAGCATGTCGTTTGAAAATAAGAGGAAATGCCAAA
124244	CGGAAGATTCCCGCCAATTCTAGCAGCATTCTTCTTGCTTACAGAGGCATCAACATTAAACTTGATGGAAGCCCT
167493	TGCAGCTTGAACTGCCTCCAAAGGAATGCGAACTACTTATTTCTTAATTTTATCAACAAAAGTTGTATGGGTAGA
37053	CGGAGCTTCTCCTCCCTCTCGCCGCGGCCGAGGAGGATCGGTGTTGACGTCAATGCGGTGACTATTTTGTTAGCT
158948	TGCAGCGAAATGATAGAACAAGTGTGGGTCCCGACCATCATACATTAGATGAGCTGGCATTGTGATTTTCTTCCT
134002	CGGAAGCCAGCTGGTGAAGTCCATTTGAAGGTTTCGTTGTTTTTAATTACTTGTATTTGATGATCAGCAATTGTG
23160	CGGTGGTGAAATGCGAATTTTCGCCAAACTATAGCATCATTTTCTCTAAAATAAATGGTTTAAATCAGACATTTC
162598	TGCAGAAAACAACAAGGAAATTTACCTGAATAAAATTAATATAATACTATTATTCCAACGAATATAGCATACGTT
70107	CGGGACCCACTCCAAAAGCGACGTTGCCACCGCCGCGCTGGTGGCGCCCCATTGGCACACGCGTAGTGTCCAAAC
184710	TGCAGATTTTTTGCTTTTTGCTGATGTGAGACGCCAAGTTCTCAAGCGCGACCTCGAAAATCTTCACACCTAAAA
7776	CGGGAGATTTTCATACGTTATGGACTGGAAAAAGAAATTATCCTTTGTTCCCAGACGGATTCTGGAGATCAATGG
146090	TGCAGCCATCTTACTTGTGCGACACCATTGGGGGTAATAGACGAATGATATAACAACAGAAAAGAAGAAATAGAT
37260	CGGGCATGAAATATGTTGCTACATCGTACTTATTGATTAAGTAGAATATCTGCTGTTATCGCGCAATATGCTGTG
43559	CGGCGCAATGCAGCCATACCCCAATTTAATCAACCCCAACAACGCCTCCTCGTTTCCCTCCACGTCACCACGGAT
21110	TGCAGGCTTATGTATGCAAGTTAACGCATCGGGCATTCAAGCGATATTTTCAAATATATTGCTACTTTTTTCTAC
144600	CGGCACTGCTCTCATCTTTCTCTGTATTGCTTCCTATTATTGGAATTGCAGTATAAGCCTACAAATATTACACTC
28454	CGGAGCTGTTCATCAACATCGATCACACCAGACGATCCCCATACAAAACAAAAAGGGAGGATAATTGATTGATAA
137396	CGGGTGATTATCCTAGTCCTCCCCCAGAATATGACACCTGTTTAGGTGATCTGTACAGTGTTGCTTGGATGGAGG
99845	CGGTTCAGGTTTTTTCCACTTGAATCCCAAGTCCTGTTATGCACTCCTCCTTTCCTAACAGAAATATCTTCCCTT
182108	TGCAGAAATGTGCATTTACTGCATGCCCTATTCCATCGATAAAATATTAAAGCTCCATCTATTTTTAGAATATCA
74443	CGGGAGCTGGATATGAATCGATAGTGATTGGAACTTTTTATTTTATTTATTAGAGGAGGTTTTGTGTGATTCACT
65986	CGGAAATGGTATTTCTCTAAGCTTGAAATTCATTACTCAATATGTATTATTATTAATTCTATGGTAGTATTATCA
153415	CGGTCACAAGTCAAGCTCGATCATAGCCTATTTATCACAAATCGAGTTCGACCATTTACTATTCAACTCAATTCG
92591	TGCAGATTTAATAAATGAACAATCCCAAGAATCATTGGCCAGCACCACCTTAAAAAATTCCACGTAAAAGTAAAC
17951	TGCAGTGTGAAAAACGAGAACGGTAGCTGTAATTTCTTTTCTCAATTGGTTTTTAAGGCTTAGATGAGAAAGGAA
181814	CGGGAGAGATAAATTAGAGTGGCAATTGTGAGCAATCATTTTCATATCTGAATTAATGTAGCAGTGGTTGGCAGT
149579	TGCAGCGGCATCAGGCAGCCGCGAACGCAATAGCTTCACAGCTCCCGCCACGATTGCATAGCGGGCGGTGATTAG
48520	TGCAGAAAGCAGACAGCACCAACATATGAATTGCACTTGAAAAGAATCGTGAACAATAACCTAGTAAAGTAAATA
401	CGGTCTTTTCTCAGCAGAAATAGCGTAAAACACGATAAATCACAACCGGGAGGAAATTAGGAGCACGAGTTCAAT
6708	TGCAGTTGCTGCGTCTGCGACAGGTAATGATGGTTATCTCCAATGCTTCTGTCACACTTGTTCAATACTATGTTG
63928	TGCAGTTCATTATCACTTTAATGCTAAGAGTCGTCGGCAAGAAAGGATTAAGCGGGAGTATCTAAACAGATGTAC
63627	CGGGAAACACAACACCTCCAAATGGCGGAGGGGGTGGAAACAACCACACCACCGTGATTGCGGTGTGTGTTTCTT
62176	TGCAGACTCGAAGATACTACTGGTATAGAAACAGACTCCATTGATTCCTCCAAATTGTTGGCAGACCATTAGTCC
178844	CGGAATAATGGCAGAAGTGCAACACTATCTTTCAATAAAAGGGGAAAAAATGAAATGAAATGAAAAATTGAAGTC
150943	CGGACCGCCCATTTGAAAATCACAAGGACGAAATTTGTTCTCATATCTCATTGTAAAAAGGATTCTTATATGAGT
143673	TGCAGCGCCTCATCCTCCGAGGACGCCTGCTTCTTCTTGAGCTCCACTTTCATGACCCAGTGCGACCCCGAATGC
117027	TGCAGATTTTAATTGTTATTATAATTTGATCAATACAAATTATTATTTCGAAGCAAAAGAATTGATTTAGTATTT
162369	CGGTTACGGTTCATTTTGTCATCACTATGTAAATATGTCATTCAAATTATCAAAATTAAATGTAAAAACTTCCTT
148237	CGGGAAATTCTATGACAAATATGTAGAAAGTGCCCATGACTCTCACGTGACGCGAGAGGAGTGGACACTATCTAC
105175	CGGAGAAATCTATTTTTTGAGAGAGTGTATTAATTTAAAGAAAATTAATTTAACGATGTTCTACGGTAAAAATGA
22305	TGCAGAAAGTAAAAACTGAAGTGAGCATAATAGGGGGGAAAAATAAGATAAACTACATTAGGAAGAAAACCTGAG
111249	CGGTGATAATGTCGCGCACATTTCAGTTTTAAGGTATAATTTGTCCCTAAATTTTGTCGACCTTTTCCACTATTT
169716	CGGAAAAAACTAAGGAGAGTAAACTTGGGGGATCTTTGGACCGAGGTACTCACTCATTTAATCTAATTTCATTTT
118367	TGCAGTCGGACTAACGCTCGAAGAGCTCGTAAAGCTCTTCTCGACTGCAAAAGAGTTACGACAACAAGTGATCGG
41927	TGCAGGATGGTATTCGCAGGGAAGCTCAAACGATGAGTTTAATAGATCACCCAAATGTCATAAAAGCATTTTGTT
152931	TGCAGCTGTTTTGGAGTATCGTGTTGTGTTCCATGACCAATCAGAGGCCTCGGAGAATGGCTTAGCCAATGGTCA
122488	CGGATCATGTATGTAGGATCTGTTACAAAAGAATTTGTCGTTATAGCTTGATCAAGAGGTAGGAGGAAGAGAAGC
188284	CGGCACTTATCATCTCCAATACATTGTATTTGTATAGATAATATTTCACTATGAACACTTGATTAAAATTTGGAG
108916	CGGTCATATTTTCGATTGCCATGTCAGAATTTTGATAACCGAAAAATATAATTGGGGTTAGATTTGAAGGGTATT
39678	TGCAGATGCAAAAGCTCCTAAGGCTCGGTCCACAAGAAAGTCTTACAGTCAAGAGCAATCAGAGTGGAAGAGAGA
172180	CGGCCATGGCCAACGTGATATTCCCTGTCCTTTTGTAAATCTAGTTCACATAATAACCGTTTAAACTAATCAAAG
83705	CGGTACTGTCATATATTCAGTTGATGTGATCGCAACTGCATGTCTAAGAGACTAAGAGTTAACACGTGATATTTA
115183	TGCAGGGCGCATCACCAACATGAAAAGAAATAGAATAAATACAACTCATTGGATCCTAAAATTATTGAAAGTTCC
40115	TGCAGTAAAGGGAACAATCAATATACTCAACTCCTGCACAAAAGTGTCGACCGTTAAAAGAGTAGTCATAACATC
84454	CGGCAGTGGTAGTTTGACGTTCTCGTGGAATATTGGTAGAAGGCGAATCGTTTCTGTTTCTTTTCATTGAATTGC
139622	CGGCATGAAACCTTGTTTACTTGACTTTGCGAGCAACTGCAAAGCGGAATACTCGTCGTTTTGTATGTGCCAATT
27393	CGGTTTCTCTGTTTGATTTAAACACAAAAAAGAACTACTAAAACAAAGATATGTAAGAATCCTTACAGTCTTTCA
170676	CGGTGATAAGGTTAGCACTAAATTTTATGCTTTAGATCTAACTTTAAGCTAACTGAGATTTTAACGAGAGCTCGG
117026	CGGCGCAGAGGCCAGATAACATTTGTACAATGTGTCTTCATGATATCATTACAGCAAATGTAACCCATGCTAGAG
98808	TGCAGATCTTAGTTGTACATTTGGGGAATTTTTTAATACTCGTCCTGGTTTGAAATTTGCGGTGAAATGCGTGGA
7699	CGGAATGAGAGCTCTCGAGTTTGGCAAATCAGGCAACCAAAAGGGTGCTATGCTAGAATGGGTAACAATTTACAA
189840	CGGTCTCCACCCTTACATAAGTAGCGTCAATCAAACAACCCCGTAAACTAAAATTGAAAATGACAACAAATTGCG
111961	TGCAGCAGCAGCAACTGATATCTGAAGCAGATGATTTCACTGACGCCGTCAACTCCGCCCACACCACTCCGTCAA
4180	CGGCTAAAGTTTTATACTATTTTTAATTTATGATGGTTGGAGGACGAACCGCATATCTTGGCTGCATTACCACAA
56894	CGGTACCTGAACACTGGGCCGCATATCTTGCTGACCATTAGACAGAGACGAATTCCTTGCTTGCTTTCTTATCTC
71509	CGGTGGTATCGTGCTCCTGAACTTTGTGGTTCCTTCTTTTCCAAGGTAAGTTACCATGTTGCAAGACAATAATAT
16231	CGGCGGGTCATACCCTATCGGACCAAAATTTTCTCGGGCTCAAATTTTTCGATCCTAATAGGGTTATTTTTTTCG
57815	CGGACCCATAAGGTGGGAGCAAGCCCGCAGCGATACGACATCATAATAGGCCCGTTAACAACAACTTGGCACCGT
153989	TGCAGACAACACATCGTCTGGGTTATGTTTTTGGCAGGTGAGTTTTATGGATTACATTGTGATGCAGTTATGATT
68403	CGGTGAACTCCGATATAATCTTCGTGACATTCTTCTTGTTATGCATTACTTCACGAGCTTGAATTTCCACATCTA
184674	CGGCCCAGTTAACAACTATAGGAGTGTAAAGGGAGCATTGCGTTATGCTTGCTACCTTCAAGATCATGTTGATCT
78674	TGCAGTTTCAACCATTTTCATTGCTCCTACAATCAACCAACTTTACTTATTGCACTAATTAGATTTATTTTATAT
63604	TGCAGGCAAGACGGGCGACAACAAGGCCCAACCAAAAAACCAAAAAACGGACAACATAACGACTGTAACGCATGG
30178	CGGTAGTTTTGATTTTTATCGAAAGCCTTTTGGTCCGAACTTTCTGATGGCAGTTGAGGTGGTCTTCCAAAATAT
30294	TGCAGCACTCTTCTGTCTCTACCACATCACAATTGGGATGAGCTCCCTACATAACCAAATATTGAAGGAACATAA
115853	TGCAGAGTTGTTTAATGTGATCTTTTATTGATTTAATTTATGTTTGTGATTATTCAGTTTCCTGGATCTGTTGAC
35540	CGGAGAAATGCAGGATACTCATCCAATGTGACAAGCACGTATATTGACCTCAAGAGGCTCAACACATTCTGCATT
39485	TGCAGAAAGGTGAAGTACTTCTGAATGTATTAGCTTGCTGCACACGCTTCTAATTGCACTACATGACGATCATTT
189758	CGGAATTATATCCTGCACGAACATAGAACATTTTGTTAAATGTCTCACCAGGGTCGGCCCTGAAATTTTTGGGGC
71495	CGGATTTTTGCCAAATCCTTCCTCTCTTTGTCTCCTCCACCATAATAACATCCTGAGAATGCAAGCATATCAGGT
34270	CGGTCACTACAAAAATATCATCAAGGGAGAAGATCAAGTGCAGAGAATACATACATCAAAGACCAAGTAATGCGT
17968	TGCAGATGTAATGGAGAAGTAGCCAATATATTTATCAGAAAAATCTTTGTTACTTAGGTTAATTTCAGTATATAA
63315	TGCAGCTGATTTTGGTCTAGTAAAATTGTCTTAAAAATGTCTCTGACTTTGGTTACATACAGTGGAAACAAAATC
115650	TGCAGCCTCTGGAGAAAGAGCTCAGCTCAAGAGAGAAAAGGAGGCTCACCTGAAGAAGGATCCACCCAATGTTTT
183808	CGGTGAGCCTGCCCACGTTGCTCGGACTAGGGCCCGAGTCCACATTGGGTCCGCACTTACCCAAGCTGGATCCAT
96572	CGGACTGTGTCTACGGGACCGAAAATGTAATTACTCACATGAATATGGTTAAATGGATATCATTATCTGTTGGAT
141747	TGCAGCTTTATTTAGTATGCTTTGTTTTGATCTAGATGAATTCTCCATAATATGGTGTTAAATTCGAAAAAGTTT
151443	CGGTCGTATCAACACATCTCAGCCTTTGATTTGATCTGACGGGTCTAACCAAAAGCGCACTTGTTCTTAATAAAA
96104	CGGTTGACGATTTTGTGAGAAAAGATCTTACCCACGAGACATCTCTTTAGTCTATTACCACCTTCTAGGGTTGCT
163051	TGCAGCTCAGGAGACCCCAAAACGCCTCTTTTCAATGGAACGCTCTCAGTAATTCAAGCCTTTCTTCTGGTAACA
16936	CGGATTTCGTGCCCATTCCTTAATAATGGATATTTCCATTTCAAAGCTAAAAAATATTTTTCCCTTATTCAAATT
45515	TGCAGATGGGGGTGGGTTATTTAGGATGGAGATTTTAACTAGGTGGTATCAATTAAGGTTTTTTTGGATTCCTGC
164182	TGCAGTGGCCAAATTCTTTGTACTTCCAGCACTGAATTTGTTCGTCCTTTCTCCCTCAACTTCTACCCCTTGATG
136755	CGGGTCTGGTCCAAGGGCACCAACTTCGAGGCCCCGAAATCCGACACCTTGGCCGTGAAGTTCGTGTCCAAGAGA
48175	TGCAGAAAACAGTGTCGTGACAGCTATTTAATATAAGATCAAGCAGGCTAATGTGGAAAAGCGAAATAGTCAGCA
42993	TGCAGGGTGAAGAAGGGCTGGTCCATTTTCAGTGGATTGACAGATCCATAAATGTAGTTCAGGATGTATCCTAAT
71811	CGGATGGACAGGTACATAAATTGAACACTCAATTCATCTTTTACTCAGATTCAACATATGCTGTTTTCTTTATCT
16979	TGCAGAACCCTCCTCATCGTCGGCCTCCCCCCACCGTCTGGGTTGGCACAGCTCAGCCCCACCACCATCAGCCAC
174871	CGGTCATTGCATTCTTCAATATTCAGTGGAGGAAACAGAAAGTGCCTGCGTGCATATATCTGTGCCCAATTGATG
163360	TGCAGATTCTGTAGTGATTTATGTTCAGATCTTGTTTATAAATGTATGTTGCCTTTGTTTCCGATCTTTTCAACA
123628	TGCAGTGGGTGAGCACATCTCCCATAATCTTAAAGGTTAGGGATTCCAGTTTATGTTGGGACATTTGGGTGGGGT
38299	TGCAGGTACACCTGGTGATTGGAGCCACATTATCAAGCAGATTGGAATGTTCACTTTCACTGGTCTCAACTCAGC
101833	CGGCAATCTGACCAAGCACTTATCGTTCTTCTTCATTTCCAATTCAAGGTTTGATCTTCTTATGCTCCTACTTTC
135897	CGGTAAGTAAGGATCTTATTCAACCCATTGGTCTAATTTCTGTATGAATAAGTATTCTGTTATAGAAAGCTTTGC
107720	TGCAGAGAGGACCAGTACAGTGTAGAGATATCAAACGGACCATGCCGACCCAACCCAACACGATTGAAGCACAGT
37073	CGGTAGTATTTCGAGCTGATCAATTCTCTCATAGACCAAGGACATAGGAATTAGCTTGGAGCCAATAAATTATTA
17642	TGCAGTCACGCCCATCTAAACAATTCAAACATCAATTAATTGCTCTTTTTCATAATTACTTAATTATCTTGGGAA
14769	TGCAGTGTGAGTTAGATCTAGGTGGCGATTTTAAGTCTAGGTTAATTTGGACATGAATGACAACAATGGATATTT
119690	TGCAGTGTAGGAAAGGCAAAGACCTTTACATGTGGATGGCCAAGTGCCCCAACGGTCCTTCAGTTAAATTTTTGG
178711	CGGCAAGCTCATAATTATTGGTAAAGTAATTCTAATTTCTTTTGGATGATATCTTTATTGCTCTATGAAATAATT
12714	TGCAGCTGTGCATATGACGTTTGGTAATCAGATTGTAGAACGTGCATACTATAGTGTGAGTTTGCCATTGAGTTT
70606	CGGAGCCGAGTCGGTTCCATAAGTTCCGACACATTAATTTCCAATCATTGGTTCATTTAACTAAATTCAACAATA
155764	CGGAAATTAGTGCAAAATTTTCATTTGCATCCATATCTCTCTCTCTCTCTCTGGTATTAGTATTCAAAGAAAGGA
26236	CGGTCTTGTGAATCTTTTCACCTGCAACACTCATTTCAGAAGTCAATATATATAAATTGTTACACATATTTGACA
27931	CGGCGTCTTATCTCTAACAGTAAGTACTAAAAAGTATAAATTTCACAACATTTGAGATGACTAGTTAGTATTACG
91626	CGGGTTGTTGTGATCATTGATGGATGTCTATTCCAGTTAAGGTGGAATTAATTAATTATTCATGTGCTGCTACTG
151308	TGCAGCATCTTCAACTATCGGGAGGTAAGAATGCATGATAGTGATTTACTTTATTTTTCATATGAATTCATAACC
124327	TGCAGACGGTAGGTTCGTGTTGGAATAATTAGCTAAATCCCATGGCCATGGTATTATGAGAAGAACAGATTGAGA
109034	TGCAGCTGCACTGGTCACCAATTTAATAGAAGATTAACATTTTGACCTATTAATTTTAGTTTGGTGAACTAGTCG
33756	TGCAGTCTGAAACGTGATGGTTTTACGTCGACTGTTATACAATTGGAATTTTGAATGTATTGATCTCCATTTTCC
77475	TGCAGTTGTAGGTTCATCACTTGATTATGATAGTCATTCTTTCATCACATGCCACAAAGTTTTTTTTTTTTTTTT
20166	CGGTTATTAATTACTCATTGACCTTCATAATTGTTTTGGAGTCATATTTGTTATTAATGGGAGTCAGTTTGAAGG
180301	CGGTTTATCTACTAGCTCCCCTCTGGTTAGGAATTTTGTTGATAGTCCTTAAGAAAGGGAATTGAGAATTTTAGA
97939	CGGGAGCATCTAATTGCTTGGAATCTCTCACGGAGTGAGCTTAATAAGAAAAAAAAGGATCCAACCATAGTTTTG
160522	TGCAGAAACCAGACCAGACCAGATCAATCACATCTTCCAACAGCATAGAGGCACCGTTATACTGTCATAGTGAAC
120231	TGCAGTGTAGATATAAGATCTCATTGGTGAAGGCAAGCACTTTTATCAATTCTGACCTGTTTCTGGTCTGTACAT
14194	TGCAGAATGCGTTTGTAATGTGATGCATTATTTGTGGCACAGTCAGCAAATGGCAAATAGTTTGGTAAGCTTGGA
134931	CGGCGCTAGGGTTTAGAGAGAAATTTTTTTTTCCCTAACTGGAATACGTTCTTTTAATTTTTATTCACATAAATT
93074	TGCAGTACCTTACCTTTTAGTGAAGCTCTAACCAGACATTGCTACAAAGTAATGTCACAATAGTTTCACAGCAGA
71236	TGCAGCTTGTCCAAAGGAGGCACGCCTCCACGCTTTTTGATCATCGATGATGGATGGCAGCAAATTGGAAATGAT
116836	TGCAGCTACTGGTCTGACTCGGCTTCGCTGTTTCAGAACAGAGGCGAGCTGCGCAGGGCTGGAAAGACCGCGGAC
162547	TGCAGTGTTGAGGACTACAAGTTCGAATTATTCTTCTTCCGTGTTTTTATCAAAATGTATGTATCTATTTCTTTT
109528	CGGCCATGTGAAGGTGGGGTGTCACGCTTTTAAATCCAAAAAGAGAAGTTTCCTCCAAAAGTCAAAAGCATCAAA
98259	TGCAGTTCATTGAGATTGCAAAGGAAAGATATGTAGTGGGAGACCATTTGTAATATGATATAATTTAGTAAGGCT
140175	TGCAGAAGATCCAAAACGTGGTGGTTGGGGCGGGAATGGCGAGGGTAGAGGAGGAGGTGGACGTAATGTATATGC
38651	TGCAGTCTCAAGAAAAAGCGATATCAGAAATTTTGCAATTTATGATTTATAAACTTCTGTAATTTTATTCTGCTC
123430	CGGTGCCGTCAACACATGGATTTATACATTATTCATGGCGGTGCCACATATGCTATCACATCGTCGACAGGTGGA
172464	TGCAGTTGGAGTTGTGGAGGAATTATTTGAGGAAGGTTCTGCAATGCTTGCCGAGAGGTACCTTTAGATAAATTT
184845	TGCAGCAACAATAGCTTCGTCTCCATCAACTTCTCTGACCTCTCAGAGGAATGCCATGGTGGGATTTGATGACGT
178698	CGGATTCACCAAATATCAGGAATGTAATATTATGTAAATTTCAAATTTATAGTTATGGAATACACTATACACAGA
77706	TGCAGCATTGACAATAGTGAGAATGATTGAACTATTCTCGAACTGCCATAGGGGAGTCCCTAAACTGAACCATTA
118656	TGCAGGCAATGTTGATGAAAATACGAATACTGTGAAGCTCACAGAGAATGTGGGATTAAGCGAAGAGGTCAATGG
6222	CGGTTCACGGAGGCACTCCATTACTACACCGCACTCTTCGATTCTCTGGAGAGTTGCAGCGACGGCGTGGTGAAC
138433	CGGCGATAGAAACTGATACATGGATTCAAATCTAATGACATTGATGTAGGGTATAAGGCAGTTGCTCAGAGTCTT
37486	CGGTTCAACACCAGTTGTGGTAACGTAGCCGACCTCGGGTTTCTTCTTCGTGCTACTAAAACCATGCAGCCGTCT
8650	TGCAGCTTTTTCTTGCTTTATATTTCCAATTTAGGCAAGCTGTTCAGTAATTAAAACCTTTTAATCTATTTTTAA
92291	TGCAGGAAAGCTTATGATAACATGGTTATGCTTCATTAAACTCAAATTCATCATCCAACAAAAAGAAAAAAAAAA
25521	CGGCTAGATTATTGAGTTAGCTTTCCAACGCAACCGACGGCGGCCAATTCGGAGTCTTGTGGAGTAAGTTATTGC
29364	CGGCATCATCGCCGCCGCGGCTCACGGTAGCACCGACCAATTTGCGTCGATATTCTCGCGTGCCTCAGTTTCAAA
11488	TGCAGTATTGGTGATCAATGTGAGAGTTTTACAGAAATATCAAAATCTATCATACAGATTTTACCCATGAATGAA
53842	CGGATATGGTATCTCAGTTCAAGGAATGCTACAGTGTACGTGGAAGGACGGACTACCTCACCATGTTTTCTCTGT
88216	TGCAGTTGATATGAAGCTCTTCTCACCAGGAGACAGATGCCACTCAGATTCAACTGCCGATCCAATGAATGAGAG
66669	CGGAAAAGTGACCCAATAAAAACAACATTCCAGAAGAAAACTTTGTATTACATTCCCTTCCTAATACTACCTGAA
24450	CGGTGAGAGGGAGTATTGTGGCAACCGGTGGCAGCAATAATCGGGAGTCTGAGCAACAGTCCCTCAAAGACTGCG
42555	CGGAATTTTAAAACCCCCAATTATCGAGACGATCTTCGTCGCTATTGCCAGGCTGTTGCTCGCGAATTCCGTGGA
77960	CGGTTTCCCATGAGAGGTGGGAAGAGAAAGAGAGGGGTAAAAGATAAGGAATCTGCAATGAAATTTGAATATGTG
29412	CGGATCGGAAACATTCTTACGTAAGCAAATCCGACGCACAACATACAGAAACCTGGGAAATCAATCGGCGCATTT
93930	TGCAGAGCCCATTAGCAACCCAACTAAAATCTATGAACTTCCGTGATTCCAAATGTGATATCTTATCCCTAGAGG
105465	TGCAGTTATCATCACAGACCCTAAGCTGGTGAAGGAGGTTCTCAACAAGAGCAACCTCTTCCTCAAGGCTCGGAA
101071	CGGCAAGCTGACATAGCTAGGACACGACTTTGCTTTAAGCATGCCGCTGTTGCTGCTGCTTTTAATCACACAATC
44243	TGCAGGTTTTGAGCAATTCTTGTGCAGCATTTAAGGTTGCAATCTAGTCCTTTCCATTCTCATGGTTTTAGTTTT
19383	TGCAGGCAAGGTTTACAGTAAAGGGCAAAAAGCCTATGTTTTAAAAGATCACATCGATTCGGAATAATTCTATTA
113396	TGCAGAAGATCTTCAAGTATAGACAGTTATAAATTTCATTCTGATAAGGAAAATATATCTGAGTTCAATTTTGTT
163385	TGCAGTATTCTAAAAATAGCTTTAATTTGATATATTGTGCAAAAATAAAGATTTATGAGGATTTGAAATAATTTT
152945	TGCAGCAGTTACTTATACCCTTCTCCTCAAAATGTCAAAACTGTTGCTGGGTTGAGTCTAAAGTTCCCTATTTAT
105344	CGGAAAATGTGGCTCCGTTACTGTGCGGATGGTGCCTGCTCCACGTGGGTCAGGGATAGTGGCGGCACGTGTGCC
40328	TGCAGATTATGATTTAACTAGCACTAGTAAAGTAACGTCCCTAGTACATTGCCTATCTAACAATTCCAAATACAA
13512	TGCAGAGAGAGGTTGTACGGACGTCCATCCATACGAGAGCGTTGTGGAGAGGGGAACCTGTCGATTTGCTCCAGA
6671	TGCAGAATTGACCTTCAACCGTTTCCCACTTGTCTCCTATGCAAGAATCCCTCATTAGTTTAAGAATTTGAAGAT
60895	TGCAGAAATATATTGTGATACATAAAAAATATAAGGTTCGGATTTTGAAAATTCAAACCCTATAAAAATATATAT
32405	CGGTGAAGTCTGCATCTAACTTGAGTTTCAAGAATGAGTAGGGAGCCTAAACTTTTCAAGAAAAAAAGGTGGCTT
3673	TGCAGCTCTCGCTCCATGTCACGGCGGTGTCGCCTTTGTATGCCAGGTACACCACCTCCGTCGATATCGCTCCCG
109467	TGCAGTGGTGAAGGATTCGGCGTGGCCGATGGCGGGGAAGCCATTAACGGTGTTGAAGTTGCAAGAAACATAAAC
185109	CGGATATTGGAAACCTGCTCTGCTGCTTTGTCTGTTGATATATGTTTAAACAAGTTATTTAGTTTCATCGCATGC
90942	CGGGTCGGGTTTAAAGTTGGCGTATAACCCAAACCCGTGGACAGAGAGGAGAAGCAGAAATGTGAAAATGAAGTT
102682	CGGGAAAAAATGCATCTATTATATTTTGTATCATTTTGGTGGCATGGCCAAGTGGTAAAGCAATATTAATTTAGG
3082	CGGTTTCTTGCAAATATGCCGACTTCACCGTAAACCTCCCATTCTCATTATATTTCCAGATTAGCATATCTTCTA
43805	TGCAGTGTAATGTCATATGCTATGTTTGCTGTGTTTGATGTGGGAATCTTGAAACCGAAATGTATGTATACCAGC
53705	CGGTAAGAGTGGGAGTTTGATGTGCTGATTCTGATTGTTGTTCCATTTTATGCAGCAAATAGAAGCGAATGAGTT
72754	CGGAAAATTCTACTACACATAAGTGGATAGTGCCGCCCGCCGCTCTCACGTGAAGCAGGTCTCGTACAATGTGGG
66213	TGCAGTCAGGTTAATTATTTTTTTGGGTATTTTCTTTCTTTCTCCCTTCCTTTTTTTCTGATTAATGACTTGAAT
58273	CGGATCTTCCCAAGGTGAGCCCATGTTTTTGAGGCCCATTGGGCTTTTCTGTCATTTTGGTAGGCGTCACGTCTC
16753	TGCAGACAACCCGCAAATCAGTAATCTTAAAAGTCAAGGATTTAAGTCTACGGGATGTCAGATTCACATATATAT
120434	TGCAGAAGAGAGGAAATATAGAAGGGAAGTTAAAGTGTTAAAGCATGTCAGGCAAGATAAACATTATATTGTCCA
180675	TGCAGATGAGGATGACATTGAGTAGATATGCGAAGAATGTAGCGGATTGTTCGCCTTCTGTGAGATTGACGAGGG
97925	TGCAGATACTTAAGGGGGAGGCTCAGCAGGTGATGGTGCCCAAGAAGAAGCCTAGTCTTACTTTCTGTAGTGGTT
142072	TGCAGTAACAACGATATGAATCGAGAACAATTTAAGGAATAATAAAAATCGTTGTAAGGCAATCTAAGCTTCTCA
156679	TGCAGAACAAAAAGCACATCAATACACTTCAGTTCAGCATCCAACTAGAGAGAGCTGGCATGTGTAACAATTTAG
4757	CGGTGGGGTTGGTGATGTTAATGTCTCTAGCAGCAGCGGTAGAGATTATTCTATGAGAAATCCATACTTGGATTC
4417	TGCAGTTTTCAATAAGCTCATACACATTTACAGATATAATCTTTTCGAAAATCAATTATACAGAAGAGAGAGAGA
165257	TGCAGATTGGATTATTACGTCCACGTCTTTCCTAACTGCGTTAATAGAATCATGGTCCATTCCCAAATTTGGTTC
144405	TGCAGATGCGTTGGGTGCTAGTGTATTGGACAAATATGCGAAGAAGTATGATCTTTACTCCTTACACGTGTCTAC
172904	TGCAGCTAATTTTTCATACTTCTATAAATGTATTTTCATATCTATTAGGTCGAAAGGAATACTCACAAGAAAAAA
140049	CGGAAAGTATTTAAAAATATTGCTAACTAATTAAAGGAAAGGTGAACTTATATATAATACGATAATTAAAGGCAA
95625	CGGCTTCCATCCGAGTTCAACTGTTTAATATTTCTAGTGATTTGGCCTCATAGCTTCTTGGTGGTTGATGGAAGA
102520	CGGCGACACGCTGATGCTGCGGCAGTCCGCTGCCGAGGTTCGGAAGCGGTTCGAGGAGAATCGTCACATGACCTC
82638	CGGTTGGTTTTTTCTTGCATCAAGATCATCACTTTATGCAGAAGCTCATGACCCTCGATCCATCAAATTTTGTGA
176737	CGGAAAGTTAGGCCATGCCAGGATAAGTAACTATGATCAATCGTCTAAAAGTTTAGTTTTGCTTGACTGAAGGCA
99917	TGCAGAGGCTCGACAGCGAGCGGCTGAAAAGTTAATGGCACAGAAGGCTGCGTATGATCCTCTTGATCCTGTAGA
185167	CGGTGTCGTCGTGGTGAAGAGGTTGAAGGGTGTGGCCGTCGGAAAGAGGGAGTTCGAGCAGCAGATGGAGGTGAT
171562	CGGGGCATTAAATAAAGAAAAGAATAATCTTACTCAGCAAATTAAGATGTCAAAGCAAGTACCAGACATAGATGT
36448	CGGGGTAGTGACGAGATCATGATTATTAAATATTTTGGTGAATACCGACTTCAGAATATTGGGCATGGAATATTT
148332	TGCAGAACCCATAGTGTGTGAATGCAAGTTTATGCATAGAATACCAGTTCGTTATTTCATTTTGTAGCTTCAGGA
27739	CGGCAGATGATTATAGCTCAATAGTAACAATCTCAAGCAATGCTTATCATTTTCCAAATTCACCTCAGAAGTTAA
189673	CGGTTGATTCCTCCGAGCACTGAAGTACAGTTTGGACTCGTAATTTGAATGTTATCTCTAGTTTCTGGGTTTAAG
95803	CGGTAGACTATTCCAGACCACCAAAAGAGGTGACAAAAATACCTCCTTCAATCTAGTTTACCCAACTGAATATTA
176146	CGGGGGAAGCAGGGGAAATTCTATGCTAAGCTGTAGACACTGCCCACAACACACACACATCCGTGTGGTCTGCGT
191478	CGGAATTCCAGGCGTATCAGCCGACGTCGTTGTTCGGAGAACCCGTGTCCCCTCCGCCGCCGCCTTGACATCCAG
49375	TGCAGCAAAACAGAAATTCGTTTTATGCTACAGAAGAACACACAGACGGTGTATAATGAGCTTTTGGATCGGGAT
120792	TGCAGCTATAGATCATATTACTGGAAATAAGGAACATATTCATGCTATCTTTGTAGGGCTTGGAACTTGATATTG
71066	CGGAAGACTAAAACTTATTTGATGTGATAGGATTCTGCTTTCGTTTTCTTTATAATTTTTTTTCTTAATTATAAG
182075	CGGAGGAGCGTCCTGTTATGGAATCTATATTCCGATACTTCCACTTCCATACTTGTATTATTCACACACATTAAC
187859	CGGTTTAATCATCGGAGTGGTTGCTTTAAAGCAGTAGACAATTTGTATAGGAGAATTTGATTCTATGTTTATTAC
84049	CGGTGCATACAATCAACCACATATATATTTCTTTCACCTAGCTCGTGCATCTGAATAACTTAAAATAAAATCAAC
37085	CGGTGAAGCATCATTCAATTCAGTCAAAAGCTAGACTTTCGGAAAGCTATTTTAATGAACTAAAAGATGGTTGCG
153769	CGGTTGCAGAGACACACAAATCTCGTCTCTCGCCTGCTTCGTGTGCTACTGATGCTCTTTCTGCTAACACATCCT
97074	TGCAGGTTCAAAATGTTTGGAGCCAAGATAGGGAAATCTAGCTATATGGAAAGAAGTCAGCTGCATTGGTTACCT
28797	CGGAAAATTCTTTGGCAATCACAACATCACAACTTGCTCTGTTTTCTTTTTGTACATACAAATGCATCCAACATA
108446	TGCAGTTAAATAATATAATAATCGAAGACTTAATTCTTTTTCTTTATTTTCTGAGTCGAAAGAGTTTATTCTGAA
134543	CGGTCGGATGATAATAAAAGATGAAGGTCCCCTACTTATCCTTCTCTCTCCCCCACGCCTCCATCTTTCATGACT
38621	TGCAGATCGATCTAGTCGTGGCATCGCTTGTCAAATGGATCAATAGACCCGAATAGCCTCTCCACTCTCGACAAA
59113	CGGATATGCGCAAATGCCCACGGTTCATGTGTCAATAAATTAAAGGTGTTGAAAATAATTAAAAGCATCCCTGCA
163014	TGCAGCATCCATGTCAGTGGCCCCTGCTTGCTGGCTACCACCAAAGCCCTCAGTTGTGCCAAAACTCGACGAAGA
83517	CGGATATTTTTGATATTTTGCCGATGTGGGACAAATTCTCGAGCTTGAAAGCTCGGGCTCGGTTCGTGAAAATTA
10875	CGGGGCCCTTGACGAAACTAATCCCGGGCCCCAAAATTTTTGCCGCCAAATAAAATTTTAAAATTTAATTTGTTT
152613	CGGGGGGAGACCCGACAACTTCTGGGAAAAAGCAAGTGCAGTGAAAATAGCGAGCTTCTTCCTTTCATCCTGCTC
86533	CGGGATTGAGACAAAAAAGAACAATACAATCACCAGGCAATTTTCACGAAGAAACTTGTAAACATTGTATACCAC
6899	TGCAGTCGTCATATTATTTCTGCCAATGCATAAGCATCATTTATGGGGAAATTTGAGGGAAAGAAGATAACGTGG
36542	CGGTCACCTCTTAAAGCGATTGGGACTCCGCACTACTTTTAGAATGTTTTATACGCAGCAGCCAGCAGGACCTTC
117033	CGGGAAGACTACTCTGATCCGGGACCAACAACATTACTATAATATTACGATGTGACAAAAGTTTTTGATCCTTAA
45224	TGCAGTATTTTTTCGCATCATATGCTTAATCCCGTCATCTGAATATGTTGAATTATCCTAGTATGCAACTATTGG
104257	TGCAGCTGAAATTTGACTGCAAAACTAGATATGACCAACCATACTCAATCCATGATCAAAGGCATAAACCTCGTT
143122	CGGCAAACAAGCATTTATTTGACTACGAATATCTTTTGCAATTAGGTTATTTGAGACTATCTCGAACTTGTAGGG
31846	CGGTGATGACTCTGGTATTGTAACCAAAATCATGCTGGTCAATGATACATGATTGTTGTGTTCCTCCTCTCCATT
141507	TGCAGAAAGTTGCAGAACATTTAGGTTTCGATGAGAAACATAAACCAATCACTACTTAAAATGGTCATTTCCAGT
48842	TGCAGTACCAAAGGTATTTAAATGAAACTTAATTTGGTTTTGCCAAATCTAAATTTGTGGAAGTAGATACTAATA
104830	TGCAGTCGCCATCCCCATTCCTTTCTTGATCTTTCAGGCGATTCTGAAATTTGCATGTCCATTGCAAAAGTTAAT
59765	TGCAGAAGGGGAAACCATGGAATCCGAAGAACAAAGTGGCGATTTACGGCATAGTATCAGTGAGAGAACTGGATC
184590	CGGATGCATGATGTTAAACACTTGATAAATACGAGGAACAAGTCTAATATATCTCTCAATGTGTTTACTTTTAAT
27090	CGGTTTTAGATTTGTCTGTACCTCCAGGGATGGATAATTCATGGATACTGAAAGATATTGTTGGCAAAGGGAAGT
175102	CGGAAACCAATCTACTTCTGAACTGAATATTTAAGCTTCTCATATCCAGTGATGGCCACAGCAAAACCACTAATG
71586	CGGAAAAAGAGTCATTAAATGCGATCAGGCCCTGATCCGACTTGTTAAGGTAGGATATCCTCACGTTTGTAAAGT
117443	CGGATGCATTCATACGAAACATCAGTTAATATGATATGAAAAATGAGACAAATCACATCCATTAAAAATATAATT
69913	CGGTAAACGTGATTGACCTCCACAGTCCATGCTCTTCGCAGTAATTCTTTAACCCCAGCAAGAAGCCTTTTGATG
165629	TGCAGTAGTGGATGGCTCGAAGGGGCTAACAAGGTATACATTCCGTTTCTGGCGTGTGGTGACCTCAACGGGTTC
119306	TGCAGTAACTTCTTTCCATTTCCTTTCCTTGAGAATCTGTGGTTTTTATTCAGTTCAAAATCTCATTTTATGAAT
41734	TGCAGCTTGTCAAAAAACTCACTGGAGTTCTGACCACAAGACAAGATGCAAGGACTTGCGATCACTTTACAAAGA
21198	TGCAGTTTTTATTTGATTTATGAGGGTAGAAAGGTCATTTGAAAAAATGGGGGCTATAATGAGTAAATTTGAGGC
183856	CGGACTAAAAAAAATTATGAGAAGAAGTTTGTTTACATTTTTTGATTGAGAGATTAAAAGTAGAGATAAATATCG
828	TGCAGAAGTTCATATTCTATCATCAAGCAATCATTCTTTTTTTAAAAAATAAAAATAACAAGCAGATCATTTTCA
145829	TGCAGTGTCCTCATCGTCAGGGGAGGCATGTGCCTTCTGCGGGCGTCCAGCAGCCCATATAAGTGCCCGTGCGAG
3461	CGGTCTCAATCATGCTATCAGCCTCGCCACGCATTCTTCTCACAAATCTCAGTGGCAACTCTGCTTCTCCTTCTA
107112	TGCAGCTGTTTTCACTCGGCAATCTGATGAATTGGAAATGCTGTATAATAAGCTGCATAAATATGTCTGTCTTGC
30852	CGGAGTTGTAAAAATAGTACCAGAAAAGTAGTTAGTGTGTCACATCCGAGTAAAGCATGGCATCGTGCTGGGAGT
24997	TGCAGCAAATAGCAGTGAAACAGACGTTGTAAAACTCGTTAGACGCTCGATTAAGGCCTAGAGCCCAGGCAGTTT
33571	CGGTGAGATGCTCGGCGACGATGAATGCAACACTGGAAGATGCACTGCTTTAGCCCTGATCGTTGGTGTTATCTC
174411	CGGAACTTAGTAAATTAAATAAATTAAAAAAATATAATTGGTTAAAATAATACATTTTTAAGGTTAAATGATAAT
40621	CGGCGGTCCTACTAGGCGGTGAAAAGGAATCGAAGGACAATAAAAAGAATGCCTAATTGGAACGATAATATGAAT
124350	CGGTAAGGAGAATTTTCCGATGAATTAGATCGCTATATTATTAGTTTATTGGCCAATTTTCTTGAAGGGTTGGTC
28336	CGGTCCTTATCCGCAGATCCAGGCAATCTTGCAGGGTTGTTGGCACGTGCATCCATCTAATTGTTAAAAAATAAA
124206	TGCAGAATTAGCATAGGGATTTACGAAGAACTGACATAGGGATTCACGATTGGTTCTTAGAAAAACGCGTCATTA
161020	TGCAGTTTTATTATTTAAGTTGTTGTAATGATATGAAAATTTGTTAAATTGGAAAATAATGATTGTCAATGACTT
54810	CGGTACATGTTCCTGGCAATGCCAAAGAACATATGAACCTCAAAATCCAATGATAGAATGTCTAGAATATAGATA
167143	CGGAATGTTTTTTTTCCAATAATAGCAATCAACATCCGTATGCTACTATGTACGTCCCAGTCGTATCTTCAATCG
160020	TGCAGGCAAGAACGAAGAATGCGTCGCTGAAGGAGGAGAACAGTCGTGAAGATCGATGAGTAATGTTACAACGGT
103886	CGGCCTTCTTGTATAATATATGTGTGTTTGTATGAAAATAAAATAGATAATAATAGTAGTAAATAATATTTATAG
35188	CGGGTTCCCAACGAAGGGTGATTTTATTTAGAACCCCCAATTTACTCTGTAAAACCCCCTATTTTAATTTAAATA
183651	CGGTCACCAACGCCCGCTCTTCGATCTCAATTATTCAAAACCCTAAATTCTCTTTTTCATCGATGTCGCGGTGAA
60847	CGGGATTGCAAAATTTATCCCGTTAGTGACGACAGAACAAAATGCCATAATTGAAAAAACATGAGGATTTTTTTG
18742	TGCAGCACAAGAAAATAATGAGCTTTGCTGAACTTTCGATATACGGTAATTTCAATATGACACAACAGTATGCTG
186083	CGGTGTTTCAATGAGATGGCAAACTATCTTGCCAAAGTTCAGTTTCCATATGATGATGATACTCGCAATGAAACA
8135	CGGTTCTTCCCATCTTGGCAGCTATATTCAAAGAAAAAACCGAGTTGTTTTAGACAGAGTGCAGATTCATATGTA
49509	CGGCACAAAATTTCATGATGTAACTAACATGCCATCATTGCCTCAAAAGTCAAAGAGGTAAAAAGGTCAATTTGA
158250	TGCAGCTACCTAAATAGATGATTTTAGGAAAATACTTTATTTTTAGCTTATATCAGTTCAAAATTCAGGTTGACA
150171	TGCAGCCAAACTGGCTTTTTCATTTATTGATTCTAGTAATTTGTGTCATCCCTTTCAGAAAGCGAAGAATCTCCT
176726	TGCAGTTACGGGAAAGAGTTAAGAGGGATATGCATTGATAACTAAACATGGTAATAGCTGAAATCGGTATCCTGA
43546	TGCAGCCTACTTTCTTCTTCCTGTATCTACGTGCATCCCACACCAATTTGCAAGTATATATATAAACATGCTGCA
31273	CGGTGCTATGATTTTTACTGAGTTTTGATGTTTGTTTTTTTATGCGAGCAGTGGCAAGACTTGATTTTTCGTTGG
167254	TGCAGCCCAGACAAAACTTCAGAACCCAGACTTGTAGTCAGACATTAACACCTTCCGCAACAAAGACTGACTCCA
141600	CGGGTCAGTTGCTGTTCTTACTGATGAAGATAAAAGTATGTCCCCTCAAGAGGCCAGGCAATTAACTGAAGGCCT
31903	TGCAGTTGCTTTTCGTGATCTGTGTAATAACTAATTCTAGTAATTATGGTGTACAATATAAGTGTGATTAATAAA
41031	CGGCCGAGGTTATCATCCACCCCGTGAAGCTGCAAAAGACCGTCTTATGTCATTTTATTGTAGTCATCAATAATT
120571	TGCAGAACAGGTGATAAGGATATTAAAATATCCACTATAGATAATAAATGTAAAAACAATTAACATCACTGGAAA
165448	TGCAGGAGGAGCATATGGATGCTTTCAAAAAATGCTTTAATGATATATAATATAATATAATATAATATTTGATCT
47260	TGCAGTCAAGCGCTGGTCTCTCACTCAATGCTTCAAGCAACACCACCGCAAAAGCATATATATCACTTTCCATGG
12592	TGCAGTAGTGTTATACATGTCTGTGTAATGCCTTGGCATCGTCGTATTTTTGGCTGTTTTGACTCCATAAGTAAT
14035	TGCAGATTGGGATGCAAGTAGAACTCCTCATATCATGTTTTGTTATTTAGGAGCCCCGACTCTTCCGCATGGATG
42135	TGCAGTGAGATTTTTGTTAGTAAAATCCCCCTATCTTCTTACTCCTATATTTTTCCGTTTTGGACATATCTGCCC
25395	CGGGCTGGTAAGAGTTTTAACGGGAGATGGGTCAACACGATCTGATGGGGATGTTTCAAGAGACTTCTTTTGATT
13130	TGCAGCACCTGATTCTCCGTCAACATCATGATATCAAATTGCTCAGAAATTCAACTCAACTCCCTGAAAAGATTT
88499	CGGCTCTACATCTCTATATCTTAATCGAGGTATTAACAATGCATCCGATACAGGAAATGATCACAATGCTACTGG
33624	CGGAATCATACGGCTTAACATGTTAACAGGAATACATATGCTTTTTGACGTCTGCATATTATTTAGTAGGAACCC
76082	CGGTAACTTATTCCTAGTGCACAAATGTTATTTAATTTATGAAAAAAGAAACAGAAGACTAGACAAACAGAATTC
182104	TGCAGATCTCAGTTATCTTTTGTCACAGTTTATGAAGTTAAGCAATCATGGCAACACTAGTAAAAACATGATTCT
87445	TGCAGCATCATGTTCTTACCCAGACAAAAAAGAATGGCTGCCTTGCTTTTGCCTATAAAGTTTGTGTGAATTTAT
122747	TGCAGTTGCTAATCAGATAAGAATGTAGAACTGCTCTATGAAATTTGGAATGGCAAACGAGGAAGCTTCTAGCAG
134004	CGGGAAAGAAAATGAAAGATCGTTTTTAGGGGAAATAAAGTAATTTAAAATTTGGGAAAATATGCAAATCTATCC
155347	CGGTGAAACTAGAGAAAAGATATTAAGACAATAGCATGGTCTCGTATATGTCCAATAAAATTATAAAATCTATGA
85532	CGGACAATTCAAAACTGAGCTCATATTGTTTGCTGCATTCTTCCAATATTCTAGTGTTCTTGATGACTTCTGGAG
67474	TGCAGCTACTGTGTTTGGACAATTGTGGAGATTAGAACCTTTGGCTCATGAGAAGAAATCAATGTGGAGACGAGA
99486	TGCAGATAGCCGCTGAAATTTGAGAAATAACAGACATATTTGAAAAATGGTGCGCTCGAAAATGATCATGTCTTC
164284	TGCAGCGATTATTATGTGTATGCATATTTGAATAGGCCAGAGGTGCAGAAGGCTCTTCATGCCAATCTTACCAGC
158936	TGCAGAAACATTTTCAACCACCTCAGAAATACTATCATCAAAAATGGAAAAGTTCTCTTGTTATGTTGTGGGCGG
152218	TGCAGTGGGAGAGACAAAATTGAGACTCCAGAACAGGTACCATTTAATCCAATGCATGTCCATGCTGATAATTTA
77790	CGGGATGATCTTACAATCTCAAAAAATTAAAACGCCAATTTCGATTTTCTCAAATTTCTAACAATAGAAAATTAA
144482	TGCAGCCAAATCATTAATGCACTTGGTACATTTTCTATATTTGCCTCATTTCCTGTTACTTTTTAACAAACTACT
38630	TGCAGATCGTTGTAAATTTGAAGTGGAGTTTGAGATGTGGGCCTTTATGTGAGCTAAATATAGTTTATGGTTAAT
27510	CGGGCCGACTTGGAAACTTCCATTCCTAAGCCTTGTGAGTTACCAATGCTCCACTTTTTCTGAAATTTATTATTA
1169	CGGTAAACAAACATGTATTGTACATGAATTAAAGATGGCACCTGAGGGAGAAGGACGCGGTGGTCTGGATGCGGC
70920	CGGTGATGGTAACGTAGCCGGACCAGGTGAGCTCCACCGGGCCGTGGGGAATGGGGCGTTACACTTGCCTTAGAC
97015	CGGAGAATTTATTCTTCCGAAAAAAAGAAACTCCTGAAAAGAAAACAAGTAAGAGGAAAAGAGCAAGCCAAAAGC
10712	TGCAGCCTAAAGATAGTTTTCGGCCCACTTGACTCTATTGTATGAAGGTTATATATTTATATTGCTCAACTAGTT
169940	TGCAGCATAATCATATGCATGCAGATTCCTATGCTTCTTTAGCGAGGTAGAGTTGGGCATTAGCTTAAAAAATGC
167634	TGCAGTTATCTGAAGAGGGAGAATCTCAACGGGTCCCTCCCTCGCGAGCTAGTCAGCCTCCCATTCCTCCAAGTT
105670	TGCAGTCGATTAGCATCAAAGATTGCACGCGCATTGGGGATCAGGGTGTTGTTGCTCTCTTGTCATCGGCTTCTG
166262	CGGCCTATTCGTTGTTGGACATTGGTGCAAACTCAACCATCAGCATTCCAACTGTATCTTTCACCTTCTGTGGCA
99945	TGCAGCCTAAATAATTTTAACGGATCTAAATAGTTTATTTTTAACAATGCAAAAATATACCCACTTTGGATCCTA
106165	CGGTGGACCAAAGGTGAAGAATCATATTGTTTGTTTGTTGTGTATCTGCGTATCATGTTGTTGGATTTAAACAAC
19336	TGCAGTTAGTCCAAAAAAGACATGGGAGGGAGTTTTTGTCGGATTAGGTGGTTGCGTAGCGAATTCTGTATTATT
36914	TGCAGGTAACTCGGGTCCACGAAGAATTTTTTCTCCCTGGAGAAGTTATAATGGAACAGGGAAATGTGGTAGATC
102549	CGGAACCACTTGTACTCACTCCCGTACCACCACCATTATTAGAGCCAACGCATCCTCCTCCAACTCCACCACCAC
152385	CGGCAATAATTTGTTTTTGCATATATCATACGTTGGTTGGTGGTTGGGACACTCACCCGTTTATTTGATGGTCTA
13704	TGCAGCTTGTCAAGCAACTTGGCTTAGGAGGTTGTTGGCTGACTTGAATGAGGAGCAAAAGAAGGCGACTGAAAT
60455	CGGAAGGAGAATCGGAAGACGATGAACGGCGATGATATCTGCTGGGCTCTGACTGCCCTAGGGTTGGACAACTAT
468	TGCAGATCTGTGTTAATGAAGGGTTATTTATCTTTATTTTGGTGTCAGCTTCTTTATTATTTGATTTTCTTATTG
93305	TGCAGATTTTCCAGAATTGCTTTTGAAATTGTGGATGAGATAGTTGGATGTGTTACATTTCTAGGAATTTGCTAG
173778	TGCAGTTTGCTCTTCCACTTGAACAACTCGTCATTAATTGAAATAGAAATTCAGTGTTTAGTTTGGCAGCAACCT
15984	TGCAGACATTTTAACTAAAAAATTTAGGGTTTATAGATTAAAATGTTGTGATATAACTTATATTTCTCAATCATC
174963	CGGAACAATCATCGATGAATAGGAATTTCATATAATTTAGCGACATGAGAATTATACTTTTCCCAAAAGGATACG
35344	CGGATTCTGGACCAGCCAGAGCTGGTCGCAGTCCTTCAGACACCACCGCTGCCGTAAGTTGTTGTTCTGTGTAAT
42955	TGCAGTTGCGTCTCCAAGCCGTTGCACAATTACATCTATGCATACCTGTCATATTATGTTAAGCATCAAAAACTA
46753	TGCAGTACATGAGTTACTCGTAAAAAACATACTCACGAGCATATGACCAAATACATTAAACTAATTGCCTTGGAA
15428	TGCAGGTTTTGCAGTTTAGGGAGAATAATTTTAAAGGTATAATTCCTCAACATTTGGGAATCAATGGAAAGTTTC
99964	CGGTCCCTCATTCACAGCCTGCCCATCGCACACGCTGGCGTCCAGCACTCCAGCTGCCCCGTGGCGCCAGCCACC
21500	TGCAGAGAGTCTGATGAGACCTTTGACCTCCTATCCTTGTCTAGTTTCTTTAATCCACCCTTCACATTAGTGATC
110602	CGGGCTTCCATCCAGTAACGTGTTCTCCAATTTCAAATCACGGTGACATATTTGCTTCATAAACACAAAAAAAAA
49835	TGCAGAGTAAGAATTGAGAGCACTGCCTTTCTTGGCGGAGATGACGAGTCTGTAATTCACGCCAGCAACAACTTG
20463	TGCAGATGGACGTTTTGAATCACCTTTTGTATTTATTATATGCTTCAATTATGTTTCCATTTTGAGCTTATGGTT
55855	CGGATTTTCACATCCTTTTTAAAGGCTGCAACATATTCCTTGATTCCCTCCTCATCCTTCTGATTATTATAGTTC
104552	TGCAGGTGGCGAGAGCAGCGGTTATGCAGCGGACGGAAAGAGAGCAGCGGTTATGCGGCGGACGGCAAGAGAGCA
32232	CGGTGGCATTTTAGTACCTAACTCTCCAATATTTGCCTGTATATAAAGTTTGAACGAGAATGCTAAAAATCCAAG
46653	CGGCGACCCGCACTGAGGTGCGCCTCAAGGCGCGATTATTCAACGCTTTTTTAAACCATGATTCCCTTTTTTACT
180098	TGCAGGATTCACAAAAATTTGATCAAACGAAACTGCTAATTTTCTTAGAGCATGTGTTTAATTAACAAGTGTTGA
65042	TGCAGACACAGTTCACAGATATGCATGCAACAAATTAAGTGAAATGACACATAAACCAAGGTTTGGGAAAGCAAG
65711	TGCAGTTCACGTAACAGGCAAGGTGGCTTATTCTTTTTATTTGTTCCAAAAGAAAATTTATGACTGAATCATAGT
108592	CGGTTTTAATAATTCGATAAAATTTTGAGAATCATTTAGTTTTCACTTCCCCCAGAGTAACACTATGTGAACCTT
35929	CGGGTGAATCCCAAGTGCTACATGTCGTTTCCCGAACCAAGATAATAACTCTCCACTAACTCCTAAGAAACAAAA
37518	CGGGATGCTCTAGAAATAATTGCCGAAAAGTTTGAGAGGTGAGAATATATGAGGAGAGTATCTGGAGAGGGCTGG
181539	TGCAGCCGAGCGTAAATTCGGAATATTATCAGAGTGTGACTATCCATTTTGTATATCATGTATCAGGAATTGGCG
115636	CGGTCAGATCCTTAACAGGTTATGTTTGTGAGCGTGTTGATCATATTCTTAACATGTTGCGTTTGTGTTGAGTCT
70368	CGGAAGAAAAAATAATTCCGACACTTGTTTGCTTCAGTTCCCTGCGTTTACCCATATTCCAAATTTCTATTACTT
79364	TGCAGAAGATTAGTTCATGTGTATTTAAGTTCTGATTATTATAATTAATTTTCTTTTTCATAATGGGAATGTTTA
73281	CGGTGGTATCTCATTGAACAATATTATAATATAGGATCCAAAATCTTAGTTTACCGTTCAGTATCAAAAAATTCT
61588	TGCAGAAAGAAGTTCAGAAAAAACGGTTGTTCACAATTTAAATAGCCATATTTCTCATTCTAAACATGCAAAGTA
24095	CGGAGTCTGAAAAGTTGGAAGTCCTATATTTGAACAATTCTGATAGTTAGTCATATCACTCCCATATTAGAATAA
186317	CGGAATTTGGATTTGAGAAAATAAATATGCCACGTCAATTTTCTCGGAACGTAAATGGATGCTATGCCATTTTAT
15217	CGGAAAGACGACAAGACGTTTTACCTTTGAGACGAAATGCCGTCACCGAGAGCACTACCAGGGCGTATTCGTCTT
92703	TGCAGAAGATGCGAACGCGCCGTGCGTCGCCATCTTCCATGGCCAGTTTGAAGGAACAGCTTCACCACTCATTCT
26268	CGGAAACATAAATATAGTTTATCATATTGTAATATCCTCTCACCTGTCAAACTTCTAAGATAATAACATCCTGTA
164197	TGCAGAACAAAAATAAATACTCCACCTATTGGAAATCAGATCCAGATTCCATTCATAAAAACCTGGATATGCATA
25732	CGGCATACATCTGGATCGCACTCCCTATCAGCAGCAAAGCATGGGCACTGACGACTTCGACACTGGCTTTTCGCA
140551	CGGGATAGGAGCATTGGAATGCTCTGGTAAACATTCTGAGATATCTAAAAGGATCAGCTGAAGTTGGGGTGTTGT
119254	TGCAGATTGAGATTTCTTTCTCTTCTTGCAGCTTTTTTATAGTGTGAGGCTGTGTATGCAGTGGATTATTTTATG
52232	CGGTTGTTGAACACTGACGGGTACAAGTGAAGTACATGTTGAAACTCCATTTGGTACATCACCCAAAGAGCAAAA
6395	TGCAGACAAATGAGATAGCAGCTGGAGTCTTGACTTACTATGATTATTATATCTTATATATATATATGTGTGTGT
20624	CGGCTTGATCATCCGCTTGGGCTCAAATTAGAATTGGGCTGCAAATATTTGTCTTAAAATTTGTAAACTGAAAAA
120549	TGCAGCAGTCGCCATCAGATAACTTCTCGTCTCCGCTAGAAGATTTCTTGCACCCTCCAGATTCCCCGCCTCCGC
159986	TGCAGCTCAGGTGTTTTACCCACAGGTATGGTGGTGATAGATTCTTATTTAGATGTGGTTATCAATTGTTTAATT
158071	CGGAAATGTGGTATGTTGCCAGCGAGATACCTTGATGAGAAGGACAAGCATTGTCATACTGAATGGAATTGCTAA
164285	TGCAGTATGACATTACAAAATCGATTCTTAGTTACAATTCTAAACAAGGCGGCCACTGTGATTTGATCAGTAGAA
115038	CGGTGACAAAATGTTTATTGTGTATGTCTGATTTCGACGTGAACTGTTTAGTATAACGTCAATCGAGAAATATGT
16369	TGCAGTTCAGAAAATTTGATTGGATGAGAATTATTCAGGGCATTAGTTTTGATGACTGACTTCAGCTTTCAGGTA
142907	CGGCAAACTAGAGTTCATTAGAAGGAGTTAGTACAAGATAAAAAAGTATTTCCTAACAATAGTTTCAAAGTTCAA
148436	CGGGTGGTTTTCTTCCTCCGATTCCTCAAGGCCATCCGAGTGCTCACAATCCACTCCCGTCTATGCAAGGTGTCA
174412	CGGAAGTTTCGCTCCGACATTGCACAATGCTGATAAAAATATAATCTCAATAAAAATCTTCTCAACAGAGCTGGA
141922	CGGAGCAGATGTCGCAGTATCTGATGCTGGATCGTCAGCCATGGCAGCAACGGCGTTATCAGAGGCTGTGTCATC
12890	CGGAACATAATCTAAACTTCCAGGTGATTTTTTGGATTCATTTTTCATTTTTTGGCATATCTTTAGTATTGATCA
149140	TGCAGTTGCATTTGGGTGTTTCTGTTCCATTGCCTCAATTTTTTGCGGCATGATATAGGTCTGGTGTTCTAAGTT
141117	TGCAGCCTGTTGGCATCATATGATCATTTCTTCACTTCAAAAATTTACTAATTGAGATGATGAGTTGAAGAGAAA
5807	CGGTTGGGAAAAAGAAAAACGAATTCACCCAGGGGTATCAGAAATCAATTCATTTATTTTCTGCTTCTTTCCTTT
113029	CGGGTCTGGCTTTAGGCTCTTGTGGAACACCGTTAAGTCGTTCCTTGACCCGAAGACCACTTCCAAGATTCATGT
6633	CGGTAACACATGGATTAAGCCAAGACTCGATCCTTTGTTCCCCTTGTTGTACAGACATTAATTATTGATCTTTAT
69175	TGCAGCTTGGTTCAGTTCAATGAATGTGGTATTTTGTCGCAGTATATATGTTGCATCTATTTATGGAGAACGAAT
157557	TGCAGGCATGATGAGAACAGTAATTCCAGTTCAAATTTCTAGCACGGCAATCGTCGTATGCATGAATCAGCTCAT
174420	CGGCTATACAGATTTTTCTTATCCTAGTTTTCGTTTATCTTTATATAAGGGCATAATTGTCTAGTAAAAAAATAA
160922	TGCAGGTTGGAAAATTATTGGTCAGATCATGTGGTTTGCAGATACCACCTATATTAAATAATTTTGAAGTGAAGA
24356	TGCAGTTCCCAGTCAGGGCACGACCATTAACGTTGATGATTCATCGATGAATACGAAGAGAGGTTGCTGTTCTAC
161218	TGCAGACGGTTAATGGCGCTGGCGGGTAAATTAAATCTCGAATTCTTACTTTTGCAAAGCGTGTGTTTGTTTGTT
103713	TGCAGTTACACCATGACTCCTCTTATGAGCCAGAGTTACGTGGGCTTTTGTGAGGCTACTCTTTAAATCCTTCCC
149046	TGCAGGCATCGATTTATTCACAATTATAAGCATACAATTGTTCTATTAATAAGTGTTTTTTTATAAACTATATGT
26594	TGCAGCTTGTTTCTTCGGTTACATGCTGGCGTTGCTCCAACATCGGGTTGCTACGATGCTTTCACACGATTCTGT
154378	TGCAGTAGGTGAAATGTGCTTCAATATGCTCCTTTGAATTATTTTCCCACAGTTCGCTGCAACGATGCAATCAGG
6115	TGCAGTTAGCATTGATGTTAAAACGATGGCAGGTTCACCATGGAAGACTTAGTGAAAGTGAAGCTCGAAGATACT
17018	TGCAGCTATTTTACTTCGAATTATGCTCATTGATGCATATGGTTGGAAATCTCATTGAATTAGCTTTCCAACGCA
182909	CGGTATGTTAAGCTTTACCATGTTCGTTATAGGCCTTCTCTGTGGAAGAAACACAGAGTAAAGAATTTTTATAAC
105699	CGGAGGGCCGTCACCACCAAGTTCAGGCAGACCTTCGTCACTGCCCCTGCTACCATCCGACTCTTCTTCCACGAC
740	TGCAGACAACATTATAAGAAGAAAAACAAACGAGTGCTTTAGCTGAAAGAAATGGTTAACTCGGATGAGCCGAAG
28771	CGGGTGGTAATGATGGCACAGAAGATGTCTCAAACTTTCTGCTTTTGGTTAGTCATTGCAGTTTGGATATATTTT
114889	TGCAGGAAATTCAATGTTCTCATTTTCTAGTAAAATTTAATTAGTAATTTATTAGTATAAGTTACCATCCTTAGG
40972	TGCAGTGGCTAATCAGCACCTAGATGTGTCGTAGAAAGGAAATTGTACAACTAACTAGGCCTAGTTTAGCTACTC
122961	CGGTAGCAAATCATTCCAAACATTTCCCTATACATATTTTCATACAAACAGACACAATGTAGTTTATCAACCTAC
29767	CGGTCCATTTGTAAGGCCAATTTTTTCTTGGGAGATAATGATGATGGGTTTGATTTCTTTTGGTCTTCTCTTGCA
25617	CGGAAAGAGACGTCACCATTACCTAAAAAGGGCATTCCCTCCAAAATCAATTCAAAGCTTACTCTTACTCTTTCC
178768	CGGAAAATATTTTTACCATCTATTCTCAGCTTGAGAATTTGACGTAAAAACTTTTCGGGGGCGATGCAGATGATC
110125	TGCAGGCAGAGCGAGTGCGAGAGTCTGATTGACAGCAATACCGAGATTAGAGCCTCCGCCTTTGAGGAGAGAGCA
23858	TGCAGTGTCTCTCTTTTAGTTATCAGCTGTGTGCCGACATTTATCTCCTAACTAATGGATGCACTCTCAATACTA
189542	TGCAGATTTTGAAACACTTCCATTCAAATAGAAGGGTTTACACATCAATAACAACAGGGGAAAAACAGAATAAAG
157745	TGCAGCACAAATCAAAGAGTTCAAAGGGTCTTTTCTCAAAAAAAAAAGAGAGAGTGTGTGTTCAGAGGGTCAAGT
71068	CGGTCAACTTAACTTCAATTATTTTATTTTTTAAATACTTTATTCACAGATATTTGTGTTTGGTGATGACGGACC
111666	CGGGAATACACTTCTTCTGTCAAACTATGCCAGATTCTTGAAAGAGGTAGTTTCTTTATTTATTTGTTGGACTTC
114753	TGCAGTTTCCGAATACTAATGTGGATCGTCATGAGCATGCAATGCAATCCCACGTGAAATCTTGGTCGAAACCAG
165219	TGCAGCAATTATTGGCACACTTGGCTATATCGCACCAGGTAATTAAGCTGAGCATCAACCACTTTTACATCTCAG
111354	CGGTAGCTTTCATATCTCTGTAAGTATTTCAGGTTGGTACTTGATATGTTAGTTGGATCATAGATATGAACCTTT
139291	CGGGGCATTCCTCCTAACCTAAACAGATTTCAGGAACAGACTCCCATGACTCATCAGCTGAAACAGCAGGACTTA
178635	CGGTAAGATATCCATTCCCCGACTTCCTATCCAAGCACATAATCAGATCGAAGATCGTAAAATTTCAACGGAAAA
38491	CGGAAACTACAGTGTGTTTCGAGATAAGTTCAGCGAAACGGCCAGTTCTGAACATATGGTCAAGGAGAGGCAAAT
158155	TGCAGTCACCAAGAAGATGCAGGACTACGGCATAAGGAGCATCGTTCAAGGGGAGACTTCCACTTCCACTGACAA
169382	TGCAGCAATGGCATTGTCTCTTGTTGCTTTCGTCTTAGGCTCAGCTATGTACAAGAAAATCAAGCCTGGGGGGAG
94338	CGGAGTATCATCGTGTGTTCTGAATGGAATGGTTACCTAAACATCAAACAAGACAGATCATGTCGTTAGAGATAA
189827	CGGTAAGTAAGGCTCTAATTCAACCCATTGGTCTAATTTCTGTACGAATGAGTATTCTGTTATAGAAAGCTTTGA
171626	TGCAGTCCATTAACATGATTTTGGTAAATTATGGACAAGAAATTCTTGTCTGTGTGGACATTTGCACCAACACGA
44881	TGCAGCACCAGATGATATTCCAACCTGTAGCAGCACATCATTATATACACGGTAAATTTGACTGGTTAAAGCATC
17120	TGCAGCATTTAGGTGCGCTTCTTCTAGAGCTTGGAAGGACTGTTTTGACTCTAAATATGGGGCAATCTCCTGTAA
30602	CGGCTCTTTTCTCGACAATTTCAAGACAACAGATTTCCAATCATCGAATGCTCTATCCTGCGCGTGCTCCATTAA
167141	TGCAGTCGATATTCTCTAGGGACTTATCTTTTGTACTTTGCCAAATAATGTGCTTCTTATGTGGAAGTTGTAAAT
166676	TGCAGGCTGAGCCAAATAGATTTTCTCTGTAAATGAATGAATAAGCAGATTTTCTCTTTTTTCTTTTCTTTTTTC
140328	CGGGCACGAAATCCTTCATAGCCATAAAGCAAAATAAGATTCTGATGGCTTCACTGCTAATAAAAAGTAAAAAGG
154792	TGCAGAAACTTTATCAGTTTAATTATCCGATATTTTCAGACAATAAGTTCATGTAATATAATAATTTGTCCCAAC
29215	TGCAGTGACCAGGCAGCCTGTTTCTATTGCAGCAGCACCACCCATTTTGGAGCCAAATCTTTGATGGAAGCAGAT
45006	TGCAGCATCTCTTCCCATGTGCAACAATTTCTTCTTCCCACTTCGCACGTCCATCTCCCATTATCTGTAGTGGAT
46916	TGCAGACTATCTTTTGGGACCATATATGAATTTATATAGTAAAAGGTAGAATGCATATATTGAATTGTGCACATG
146325	TGCAGTTTTTCCCACTTCGTCTCTGCCCTATCATCATCGCACATTCAAGAAAATTTTTAGAAAACAAATCACTTT
124179	TGCAGAAAATTGTATGTGTGCATTACTTTCTGAAAGAATGGTATAGTGGAAAGCAAGTCCAATTCTTGTGTAGTT
755	TGCAGAAAAAAGTCACATCATACACTGACACATATTCATGGACACGGATGCTTGAAGGAAAGGAGGATAAATATG
7371	CGGCATTAGGTGAGCTCGATCGGGTCCTGGGGAGCGGGTGTTACACTTAGTTTTGAAGTTTTGTGCTACACTTTG
105180	TGCAGATGAAAACGCGACAGTACATGTTCGTATTAGTAACTGTGAACATTTTTCTTCTGCTTTTGACTGTTGTAA
166096	TGCAGCAATGCGGTGGCTGAAATGCGGTGGCTGGTAGCAGCTAGGGTTTGGATTTGGATTTGGATTATGATGAAG
163372	CGGTTGCTGACCACAGTGATGGACTTCTATTCCTCTCTGGAGAAAGGCGTCGATGCCTGCAAGGCGTTCGACGAA
191405	CGGAGGTCCAGCTCCAGTGACGATGAAGCCCTGGATTTCTCTCTCATTAAGTGAGTTCTCTACTCGCGTGGTTCA
159703	TGCAGTGGCCTCGAGAAGTTGTTCCTTTTCGCCACCTAAATCATTCCGATCGTCAGCATCACGGCTTTCAACGGA
8562	TGCAGGATGGAAAACCTGTTGATATGATCTTCAACCCATTAGGAGTACCTTCACGAATGAATGTAGGACAGATGA
104948	TGCAGAAGTTATAACATCAGCCAAGTAAAACAATTATTCTAAATTAGAAGTTACTCTATAACAACTGACTGATAC
69425	TGCAGATAGTTAGTAAAACAAGGACACAATTAGACTCTTCATTTCAGTTAGTTAGGGTTAATCTGGGTTTTTCAG
113384	TGCAGCTATTTGTGGGTCCCTTTTCCCAAATAAAATTAATTTCTGTGGTAATTTAAATTTGAGGAGGTCTCCGAT
47070	TGCAGTTGCTGAAGGGGGGTGTGAATCTGATCTGGCGTAGGGAGTTGGAGAGATGGGAGTTGACCATGGAATCTT
14477	TGCAGTAATTGCAGGAGAAGAGTCGCGACGGGTGGTTGGTTGCCGTGGTGGCAGCGGGATCGGCTCTCGGGTTGT
151814	CGGTTTTTAATGGTTTTTTATTTATGCTGTTGAAATATATTTGAGATTCTATATTTTCGATGGGCTTTGAGATGT
103751	TGCAGCATCATATGCTCGTCGATCCAGTATCATGGATAAGTCAACTTGGCAACGGACAGAGTGAATAATATTGGC
86784	TGCAGTAATCATAAAATAGTATGTCAAATAATTATGGCATATGAGTAGTGTAATCACACTCATGTAAAACTGATC
66629	CGGGCACTCTGATCCTCTTCCATACCAGAAGATATCCAAGCCCCCATGGAAGATCCAAGCAGTGTCACATAATCA
108617	CGGGAGGAAATTAGGAGCACGAGTTCAATAATAACCTAAAGTGTGTGCATAAAGGCTTTAAATCATGTATAAATG
145218	TGCAGGAGGTGTTACAAATGCCCTTAAATGTGTGGATCTTTATTTGGAGCAGAATAATCTTCAAATGGGTGTTGA
62313	CGGATAATGTTTGATAACTGCACAAAGAGGGCTGTGTGTTGTTAGATAGAACAGCAGATTGGGCCTAGAAATGGT
12667	CGGATTCTGCTGTGCTTATCACACTTTCAGTAGATGAGATACTGTTTTCTGTCATTATAGAACTCTTGGTCGAAT
28778	CGGGAGCAAAACTAGTCTTAATTATAGTTAACCATTTGTTTTACGAAAAACATTTATATCTCTATCATTAGGAGA
3304	CGGTTGAGGAGCAATATTTACCTTTACGGATGAGCCCTTAAGATCAGATGCTTGCTTTACACATGATGATATAGA
33889	CGGAATATGATTCACAGTTATTGACTTTGAAAAGCGAGCAAGAGTCTTTGGAAAATCAGATACATGATTTGCACA
43632	TGCAGGAGAGATTCAACTGTCTTGTAGAAGCTGGTCTGGATTTTAATACAGCTTCGAGCATGGTGAAGCAGGTCC
20272	TGCAGTTCCGATGCCACCATGTTCGAGTTTAACACCAATCGAGAAAAAAAAAAACCTAATCATACAAACACGTAT
2470	CGGGACTAGCTGTCCAATTTTATTGACATCCAGATTGAATTATTTTATTGTAAAATTTTGTGAGGATTATTATGA
162022	TGCAGATTTGAGTTTAAATGGGTGTGGGCCGATCCAAGTTGAATTATTTGGACAAGGGTGGTTTTATTTAGAACC
168865	CGGGTGGCAAGTAAACAGCTGATATAGGCTTAAAAATTGACGGTGTTAAGCAGGATAGAATTAATTGTCAGAAAC
114589	TGCAGAGCTGGAGAAATGCTTGTCGAAAATGGGAGATGATATTCCCAAGAAAACACGCAAGGCCGTCGATGACCT
102929	TGCAGCAGGCATCAATACTTGGGAATTTGGAGAAATTTGGCGTGTTGAAAGAATCTTGTTTGAGTGAGTGTGGGA
142531	TGCAGTGGTGAAATGGGAATAAGATTGGAGAAGTAGAATGAGTGCAAGAAGAGCGGTGCAGTGAAGTGAAGCCAT
92974	CGGTCCTCAACGCCCGCGCCCACAACACAGAGCATGGACCTCACATGCCAGCACGATTTGAGAGAAAACTGCGTG
55529	TGCAGTGGTGGCTTAGAAGATGGCAACTTATCGCCAGCATTTGTGAGACGAGATAATATCCTACACCTCTTGTAC
55040	TGCAGATCAACTACTACTTGCATCATGTTAACTCGTTGCTGCGGCGAAAACGCTAAACATCTCATCGCCAGCCCG
42072	TGCAGACACCATGAGAGGGCGTAGGAGCTCTCTTCCCCTTCGTCAATTCCGACCAAAATCTTCCGCCCCTTTTCC
176221	CGGACCTCCATATGAAAAATAGATACAGGGACCTAAGTCATGCTTTGACAAATCCTTTGGCAACTTCACACTGAT
184308	TGCAGCCACAAAGTTGGCTATTTGCTTCATCTTCACTTCCCAATTACCATGTAGCAATTCTTTTATGTGACTAAG
4523	CGGGTCCACGGGGTGGGAGCCCGCAGCGATACGACCGCGTGACGGGCCCACTAGCAACAACTTGGCATCCATCCT
42642	TGCAGAAGAGCGAAGTCAGCTGGCAAACAAGATCAAGGCTATGAGCAGACTGAAAACGAAATTACTGGTGATAGC
173064	CGGAAAACAGCTATTTAGTGTTGGCATCCGACGGTATATTTGAAACATTGACTCCAAAGGATGTGTGCGATCTAG
59841	CGGATTTCAATTTTAGCAATAGGCAAAAAATGGAGTAAACTAATGTTGTTTGATGAATCCCTAATCCTACACTAC
175338	TGCAGTTTATCTTCCAACTGCTTTCTTCTCATTTTTCACACACACAAAACAAAGATTTCCTATATTCTCAAAAAA
62642	CGGTTGCAAACAAAGGCAAATGTTTCCCAGGCACATTCTGCTAGTTCTTCTAGTAGCTCTGTCGTGGGTGTTTAT
165598	CGGTAATCTCTCTCATTAGGTCTTATCTATTTCCTCTCTTTACTCCGTTCTCTTCCTTGTTGAATATTTGATTGG
82554	CGGAAGCTCGCCCTTTTGAATAATGAAGATCGGAAAAGGATTCTCAAGGTAAAAAATGAAATCTTTAAGATTGAA
133560	CGGCGTTTTTGTCAGAGTCGCCGTAAGTCTTCTTCTTTCTCTTACTCTACGCTCTATATATACGCATATATATAC
60048	CGGGCGACCCAGAAATAAATAGACAAGGCCGATTTGTCCCAACTCATTTAGCTGGGTCACACATACTTTTTGAAA
107577	CGGAGTATCATTTATCACTTAACTAAATCTATGTTATGGGTGACAACTCTTCTATTTACTTGTATGTCTCGTTTG
177841	CGGCTCTCGTTGTAAGGAGCCTCTTGCTTCTGCAAAATATCATAAATATACACTTGATATGTGACATGTGTTTAA
181392	CGGCCCAAAGAGGTAATGCTCTCAACATTTACTTTTTACTGACGTTTGTGATACTTCAATTTGGTTTATCCGCTT
56726	CGGAAAAAGAAAATATGCATCAAATCGACTTTTTTTTAGAGAAAATCAAATATTTTAGATATGAATGAAATGTAC
17175	TGCAGTTGTCTTAAAATTAATGATATGCAAGCGGCCTGTTGCCCCCATAACAATGACCTTTCGAGTAGAGTAGAG
151975	TGCAGTTTTGGTACACAGCCCTTTTTGAGTTTGCACTGAAAATGCTCGCACGTAATAATGTATTTTGCAACCGTC
104248	TGCAGAGAGGCAGATGACTTTCAAGATGTACAAAAGGCGAGGTGAAAGAGACTTGAATGAGAAAGCCAAGGCGAA
41878	TGCAGGATAAAGGGGAAGAAAAAGGGAGCGTATAAGTAGAGGAATTCAAATTAAAAGTGAAACATAACTACAGGA
107355	CGGGATTATGATTCCCAGCAAGTAATTTTAAATGACATGGCTTGTTTCTCGCAGCAACGTCCTGGTTCTGCTATG
185182	CGGTGTATAGTCTCGGAATGATATTCCGGTCAGCTGCTTAGATTTTGCTGAGTATACAATTTGGCAGCACTTCAT
67004	TGCAGACCCGATCATCATCCTACTGCCATACTTCACGGGGAAGTGCCAGAATTTGTGCCTCCAATTACCCATAAG
120905	CGGGAAGTTAAGTAAATGTGGTGTCCTTTTTCCAGGGATTTTAATCATTTAAAGTTCTCCCTAACTTCTGATCGT
22583	TGCAGTTTCGAAGTCGATTACCGCGTAAGTTGCCCGAATCTCAAATCTCTAACCTTGGGATCCGTGCATTTGACA
170125	CGGAGAAACATCTTGGTGGTAGGATTTCCCATTTCAAAGTTGAGGGATGTGAGCACATCAGCCTCCATCTTCACT
93615	TGCAGATTTGCATGGGGTCGAATGTGTGTGCGAACGATGTGGCGAACAAGCTGGTGGATGTCGTGGAAACGCAAC
100845	CGGATCATGCTCGTCAGCGTCTATCATTGGATTTTTTGAGATGGAGCGGTCAAGGGTTTCTTGTTGGTTTCAATT
33045	TGCAGATTTGATTTGTTTAGTTGAAGAAAAGGTAAAAAAGCAAATCTTTTTTGCAAGAAAATTTAAGGGACAGCT
28318	CGGTATCAGCAGGCATAAGGGTTACACACGAAGTACCGAAGAACATGCCCTTTAGTTGGTATGAATATTTACTTA
50034	TGCAGTAATGATTATAAAGGCTTGAGATATGAGCAAATCTCTTGATTGACCATGGTGGAAGTATGTGTGTGCAAT
115828	TGCAGAATAAGAAACAATAACCCTTAGTTTCATTGGATAGTTTGAATTGAATTGGAATCATTGGACGTGGCATCA
55533	CGGCTTTCTGCTCCACCAGCCTTGGTTTATGCCCGCCACATCATAAAGAAGTACAGCAATGTAGCTAGTGTTATT
108532	CGGGACAAACCACCGATGTCCTCCTCACTGCCAACGAAACGCCAGCGCGGTACTACATGGCGGCGGCCGCCTACA
103397	TGCAGAAGTGTTTCTTGAATTTATATGCTACTCTGGTGGGCCGCTACCTGAGGATTTACTGCCTTTAGTGAAGGT
169702	CGGTGATGGAAGGCTGATCGTGCAACAACACTGATTTCAATGTCAAACCCACTAAACCCAACCAACTCTATTGAT
70840	TGCAGTCTATTCTGAAATTGCAAATTCAATGAAGCTATAACTTTGACACAAAATTTATTTTAACCTTATGTGGAA
95866	TGCAGTAATGAAATGGCAAGATCATGAGATATGCAAAAACTTCAGGAATTAAAAAATAAACTAAAATACTCATTT
31126	CGGTTGGATAAATTTCGGTTATATAAATACTCCCAACGATGGTCATCGCCCATCGCTTCCTCACTGGAAAAGTCG
123569	TGCAGAATATTCACACAATCTTAACTGAACTCAAACTGAAAAGGGCATGCAGAATCTTGAATTTCTTTTTTCTCT
161355	CGGCTATGGTTGGAGTTAGAGGAAGTTTTCTCCCTTATGGAAGCGCGGCTCCTATCTATCCCTCATATGTAAATG
141735	TGCAGCATCAAAATATGTTATTACCAAGAGGCACATTGCCAGAGAGGCTGTTGTTTCGGACATCCAAGACTTCGA
153830	CGGCCATGTTTATCCTCTGTCGTTCCAAATTCACTGGATCCTCTGAAAGTGACACTGAAAATGCAGCTATGCAAT
100864	CGGGATATTGAACCAAATGCAGCACAGGTGGAGGAAATGATGCAAATATCTGCTTGGTGTATGCAGAGTGATCAC
31347	CGGATCACTCTCATGAATAACAATATTTGATCTATCAAATCAACCCTTTGTAAAACCAATACGTCCAGATTGAAA
119372	TGCAGAAACCAACGTTCTCACTCGAAACAAAGAGTAGTCCAGCTATAGGCCCATCTGTAGTTGACAAATAGCACT
150913	TGCAGCTGTCAAAGGTTGTTGGCTCCCATCTTCGGCTGGTGCCTCACTGGAGTAAAAAGCGTTCACCCGTGGCAA
22801	TGCAGGCCACAGTTAATAAACTATTTCAACATGCAAATCCAGCATGACTGCAACTTTTGTAGAATTATGACGCAA
44052	TGCAGAGAATGAGGAAATTTCAGTTCCGATGCGCCTATGAGGTTACCGATAACACTCATGGAAATGATAGCTTAG
183558	TGCAGCACACTTCGGCTGAGTTTCACAAGCTGATGGCATAAGGTTCCTGTCTTGCAGTATCTGAATGTATTAAGT
32384	CGGTCCTGATCTACATAGTAATTGCATGAACGTTTTTTTGGCATGCGTTTCAAAATTTTCAATTGCATTTCGAAG
162652	CGGAATTCATGTGTAAAATTTCCATATCAAACTCCGACTTGACAACACAAATTGATTCCATCCAGTCATTCATGG
183941	CGGCCTCTGTAGTTGATTCAGATTAATGCAATAAATTACTATAATAAATATTACCATAATATTAATTACTTTCCA
147914	TGCAGCAGCCATCAGGTTTTCTTCAAGTTCATTTGTTTGTTGGTACTTGTTATTCTATTGTTAAATACCTAGAGG
39543	CGGTGGAAAATTATATACACGAGTTTGGTCATTTACTAAGATCATCCACGAATTGCGCATTTCGCAAACTTGTAA
22040	TGCAGAATAGATAGTAATACACAAATACAACTAAAAAGGAGTTATTTTTGTGCAGACAATGAAGTATGGATTTGA
114554	TGCAGTAGATCGTTGAAATGGTATATTCACTTTTCATTGACCACCACTTGACGCCAGCAAACACCACAAACAAAA
173614	CGGTGAACCTTTGAATGAGAGCAATTCACGTGTAGAAGAAACTGAAGATGTTTTCCTGAAAATAAGATGACAAAT
32409	CGGTTGTACGTATACGACCAATCCACTTTCGATACGTCAACTGAAGCCCTTGAAGCAATGGCATCAATACAGTGG
16528	TGCAGCAGCTCCTCCATTCCGAAAAACTCCCTGTCGATCTCCCCAAGCCAAAACTCGAATCTCTCCTCACTAACA
186169	CGGGTCGAAACTGTTGTGCATCCTTTATCCGATGGCCGTCTTGAATTTGCTTATGTACCATCTATACTAATGCAG
104130	CGGGGAGCAGGGGCTAACTTTCAAATAATGGACCAAACCACTAGAAAATTAAGGTGATTTCTCGGTTTAGGGGCT
107358	CGGAAAAGGGAAAAAAATTGAACATATGATGTTAGAATTCTAAAATTTTTGCTGCCACTGAAAATCAGACAAAAA
95907	CGGTTAGAAATTTAGATAACTGCTAAGCAATATCACTTGAAGAAATTCTGCGAAAGATGCAAATACAAGCATTTC
65292	CGGAAACATCAAAGTCAGAGGGAGCTTTCTCTACATTAAGAACTTCAATCTTGCCATCTTCCACATAAGCTGACC
6186	TGCAGGTTCTTACTTCCATGATGTAGTTCGATTAGTTTATAATATTGGATTCAAAAATCTAAGTGATGGCTGTCA
142274	CGGGAAGCTGAACTTTTTATACGAGGACGAAACTATCATCTTTTCAAACTCATTTATCTTTCTTTTCTTCAATTC
21658	CGGCGTTGATGCATTCCCAAGTTTAGGCTTTTATCCAGTATGTCTTATGTACCAATCTCCCTGTTTGCACACTTT
10998	CGGAGTAGTACCTCCATGGTTCTCAAAGAAACTGTCATTAATTTTTGTGTTTGCGCGCTTTAAGTGTTGTACTTC
4226	CGGACATGCTAGGCGAATCTAGTTATTTTATCGCATGCAAAACCCGCGACCTCAATTAGCAAGAGTTATTTATTT
45641	CGGTATTTCTTATGGATTTGGTTAGTATCTACTCTCTCTTGCACATTTGCATTAAGATTTCAGCATGGGCGGAAA
171594	TGCAGTATCCATGGCACAGCACAGGTACACATATTTATTTTTCTGGGCTTCAGTCATTGTCTTGGGCCTTGGCCT
185526	TGCAGGAAGTACTGCGGGACTAGCCAGAAGGCACTGATTGGGATCATGGCCGCGGGGCTATCGAGCAAATTGTGA
45706	TGCAGGGTAATCCTATTTGCGACATCCATTTTATCTAATTACGTGCCTCAATTGAACTTAGAATGCTATAAAAAA
153696	TGCAGATTTGTTGAAAGAGTTTTTGCTGTTGTGTATTGGGATTTTTTTGGACTAAGATAAACTGCAAAATGGGGA
105215	CGGCCCTCGAGATCACGTCAGATTGTAGGAGCGATTCTTGGCGGCTATCAACATACGATGGTCACATTAAACCAC
34508	CGGCAAGGTGACATGTATTTGTTTTACAATTTGATTTTTTTGTCGGTAACTCTCATTTATTCAGATCTGTAGCAA
32913	CGGCATCCACTCCGACTTGATGCCTTCGTACACATCTACACGAACACATTTCCAAATTCCAATAATGCCAAATAA
84890	TGCAGTTGCATTCAAGCTTTATGATCTAGGACAAACTGGGTTCATAGAGCGAGAAGAAGTGAGTATCTTACTAAC
74785	TGCAGAACTTGATAAACCAGACCCTACAAAGCAGGGGAAAAAATGAAAGCAAAACGATACGCAAATGTTAGTTTC
64650	CGGTCAAAAGATATTGTTAGGGGGTTTAAATGAGCTGAGCTACTCGGATATCGACTCGATAAAAGCTCATTCGAG
37815	CGGTTTATACCCCCATCATGCATGATTGTATTTGGTTTCACGAAAAACTTATCAATGAAGGCGAGAAGTTATAAA
147870	TGCAGGGGTGAAAAGCGTCGGATTTATTGGAGACAGACAGTGAAGGTATAAATTTGATGTCCAATCAACCACCCC
142723	TGCAGGAGATTTAAACCCATTTTTTCTGATTTTTTTAGAACAGATTCTTTCACTTCATTAAAATAGGAGGTAACC
95107	TGCAGAACATCAGGGAAACCTACCCCCGAATTGAGCAGACCAAAACCTATACTACTAACTACTCTTCAAGAAATG
135312	CGGGAATTTGTCTTTGGATTTAGAGATTACAAGTATAGGATTTTTTTTCGGGAGTGAAAATTATATAAGGTTAAT
162548	TGCAGAATCCATGGGAATCTCGAGATAGCGGAGGAGATCGGTAAACGTGTGATCGAGCTAGATCCAAGCAACAGT
156361	TGCAGTTGGACTAACACCTAGTAATGACATATCATTCTTCAATTCCAGGGCAGTTTCCACATTTCCCATTCTACA
117895	TGCAGCCAAGCAATCTGACTAGATTTTTGTGCTCCACACTGCTTATAATGTTGACTTCATTGTAGAACGCTGCTG
163524	TGCAGCGATTTGCCTCCTGTAACCATGTATACTATGTTGACTCCTACTTCAACAATCAATTGCTGAGGTACTACT
104016	TGCAGCACAAAATTTTCCCCAGACACAGCTCGAGCTGGGGCTGCGACTAGGCACACCAATTAGTCCAGCTTTCGG
47961	TGCAGCCAGCCTCTGAATGACAATAAATTTGCATAATATCACAAATTGAATCATAGATGTCCGCTTGAATTTTAA
173893	CGGGTTGGTTTTTTGTTCTATGGTTTGAACTCAAACTCCACGTGACATGCATCAAATTAGCTTCCAATATTAGTA
20518	TGCAGTAGGTATATATAGTGTTTCACTCCTCACAACTATAAATTATTTTTGAGAGAGGATTTTGTATTTATTGTT
23641	CGGTTGAGGAGTTTGAAACGATAAAAAAGAGGATCGAGGAATGCAAGAGTAAGGCCAACATAGAAGTGGCCACTG
47934	TGCAGTTGTTCCTCCGTATGTTGCGTTTGCAATTAGGCCGTCTCCTGGGTTTTGGGAGCACGTAAAAGTGAGTGC
37102	CGGTAAGTTTGATATTTTTTCAGTACAGTATGTCTGGAATACTGGTATAACGGTATTTTTTCCACCCTTATCAAT
80934	TGCAGAGAATGAAACACACATGGTAATCACATTCACATTTTTCCTGTCATCTTTGCTTCACGAACAATGAACATA
65185	CGGAGACTCCACAAACAGTACATTTGCAGCTGATCAAAACACAATATCAACAAAAAGGTCGATTCATCAAACACC
160217	TGCAGCACCTACTGCATAAACTCCTCCTCTACCACAGAGAAAGGTCACATCTCTGACTAGGAAAAGACACGAGGA
147365	CGGTCTTAATTTCCTGACAAAACAACAGAGATTTAACTCGATGACGCGTGTTTAACTTTATCTTTGCATATATTA
136278	CGGTAATATTCCTCCAGTTTCATCGAATGATTTGAAAGAACCGATGGAGTTTAGCGATTTGCCATTCGATGGTAT
23114	TGCAGGGGATCCTCTCCCGATATATATACATCGTACGATGGTAACGATGCTGCAAGAGATCCATTTATACTGAAT
190882	TGCAGCCGTTCCCTTTCTTGGAGGCGGCATCGTCGGGCTCTACCCATTCCACGGCGGTGAACCAACGCCTAAACT
72230	TGCAGCTAGAAAGAGGAGAGAGTGGTGGAGAGAGAGAGCGAGAGAGGGAGGGTATAATCTGGTGGATCGGGTCCA
98348	TGCAGTTATCCAAATAAAATTTTTGGGGGAGCTATACAATGTAAACCTTGAAATACTTTTTTGGGCTATGAACAA
105160	CGGCAAACTAGGAGAAGACGAGTTTCTGAGTTGCAAAAGAATGTATGCAGATTGATTTTCTATGTGTAAAAAATA
178337	CGGTCCCAGCCTCCATAATCCCAAGCGCGGTTGTTTTGGGTGTTTGTGCAGCTAATACTTCCATCATGGATGGAA
42915	TGCAGTTTGAGGATGAATTGATGATGTGTTTGATTTTCAGGTGATCGTATCGGCGATTGTTTCGGCGGCGATCGG
36022	CGGAAGGAAAACAGGTGGATATATCGAAGGAAGCATCAAAATCTCGGGTTATCCTAAGAATCAAGAAACATTTGC
11770	CGGTAAAAACACATATATCTGCAATTGTATTAACTGTTTCTTTGAATATTTTTATGTTGCATGGACTCCAATGTT
111331	TGCAGGAAAATAATAGGAGCGAAATCCAAAGGCTCGACGATGATAGAAAAGCAGATTTCGTTGGAATGTTGAAAG
142657	CGGCATGTACCTGGTGCTCAAAAAAGGGGTAATCCAGATATACATCAAAACGACGGGCAAATGTAACATTAGTTA
96970	TGCAGTTTCTTGGTCTCTTCAATGTTTCCACACCCACGCGTGTTTGATCGTTTGTATTTGCTTCATACTATTGAC
104877	CGGTTAATACATCTCATACAGCCCTATACCACAAAAGCAGGACACATTAACATTTTTTACTGTATCATGTCTCCT
185447	CGGCCTCTCTATCCTCGCTCCTGCTTCACATGCTATCACATTCACTGCTTCTTCTCCAAACACCGTTCTCTCCAA
95868	TGCAGTAACTGTGCTTTTATTACTGGCATCACTTTCCTTTTTCGTTTCCGTTTAAAAGAACATTCTTAATTTTTG
50126	TGCAGCGCCAATTCTCTCACCATAATCCCTCTCTCTCCCACCCTCTCTTCGAATCCTTTTGGCAACTCCACTGTC
110462	CGGCGATGGAGTTGAGGTTCGGCAGAAGGGACAAAACCACCGCCGCCGAAGTGAACACCAGGTACCACTCCACGG
157360	TGCAGAACATAAGAATAAGACAAAAAGATAAATTAGTCCGTTAATTTGCAATAAATATCACATGGTATCAAATCA
142356	CGGAAAAGCCCGAAAGAGCTTGTACAGTTGAGGAAATTCTTGAAAAAAACCCGTATAGAATCTTCGTTTTTTTGA
120355	TGCAGTGAAGATTCCGCCTTTTGATTTCTTACACTAGTTGCCATCATTCATTTCGTTTCTCTCTGTTTCTTTTCC
102526	TGCAGATCCAGTACAATTGAAGAAACAACTTAGTAAAAGTGACAAAATCTCCAGTTATTGAAGGGAAAGAATTCC
37989	TGCAGCTCATTTAATTCAAACGGTGCTTCAACCAAATTTGCAGTTGGTCTTGCCTTTAATCTTCTCATTTGCAAA
9111	TGCAGTGGTGGTAATGGACACTTTCATTCTTTCATTAATTCCTAATGCTTGTATGTTTTCAAGATATTGATTTGT
33978	CGGGTGGGCGTGGAAGCGAGGGTATTTGTTGTACGTCCCTCTCTGTCGCGCCACCGCCACCACAAGTAGCTTACA
15044	TGCAGAAGACAGGATAAAGAAAAAGAAGTTAGATTCTTCTGCTATGAATGTAGTTATGTCCATAAGAACACTGTC
45470	TGCAGAAAATTCTCTGATCTTAATTTTGGGAGATAGCTCCCATCTTTGAGTTAATTTTGACACCATTGAATGTCA
21782	TGCAGTTGTTACATGTTCTACATTCTAAACCTTGTGATAGCGATGAGGATTGGAAAATAAATTTGACTAAATGGT
6334	TGCAGTCTGCGCTGTTGTTGCACGCCCATTCCATCGCGCCCATCAGCTCCCCATCCGTGAATTGCTCGTCTGCCA
159392	TGCAGCAACTAATAACTTCTCCGACACAAACAAGCTAGGAGAGGGTGGTTTTGGACCAGTTTACAAGGTTTCTTT
39344	TGCAGAAGCAGCGGCGCGTTTCATCGCCATCTTCAGCTGGTTAGAACTGTAGTAATCGGATAAATGATGAGGAAA
148907	CGGTTTCATGACCTTGGTGGACACCCTATATTCCGATTTGGGCTAGGTCACCTCGCAAGAGCCAGAGCCGCCTGA
29571	CGGAGGAAGACCACGTATTTGGGATCCAGAAGGTGGAACAGGATACACATCATTTAGTAGTTTCAGCTTTTCGAG
179598	CGGAAATAATTATTTAAAGAGGACAAAATAAGGAACAAACAATTTGGAAGAAATTACACACTTTTATAGATAGGT
191503	CGGTTACACCTAAGGGTGTAATTGAACCGAGTCGAACTGAGTAGTTGGGTGTTCGAGCTCGGCTCGTTACATTTC
24988	CGGTTGTTAGATATACCTATCACACCAGTAAAATAATTCAACTAAAACCAACATGCCATATTTTTGAAGAATCTG
12509	TGCAGGCGTTTTCCACATTCCCGATAAGATGTGGAATACATCAACCTTGGCCGCATTGCCTTTCAGCCTGAAAAC
113380	TGCAGAGAAACAGCGGAGCCAAAGGAAATCCAAGCGCGGATACTTCAAGGTTGGTAACGGAAGCGTAGTTTGGCG
28035	CGGATCCGAGATCAAGGTAAGATTCTTGCATGATTGCTGGATCCAACGTTGCTTTCAGTTCATTATCAAATGAAA
5404	TGCAGAGGAAAAATATTTGTTGCTCAACAAGGTCCGCAATAATTTATTATCTGTTTTATGATTCTAACTCTTAGT
36793	CGGCGATCCTTTGTTGGACAGAAACTGAAGGAGTTGCTTGTTAGATGTTTATACTTCTGTTTTTGACAGTTATGG
42870	CGGCGGTTCAACGGTTCAAAATCCAAGGCCCGGAAGCGGCTCTTCAAAATGCATGCACGGTTTCGGGTTTGAACT
11723	CGGTTCATGACACGATCTGTTAAGACCCACGAACATAACTTGTTAAAGATATGGTCCCTTAGAGCCCTAAATACG
49201	TGCAGAACACTAGGGCATTGGGTAGACATTGATTGGGAGTAATCGACCCCCGAAATGAAAGATTTACATTAATTT
30499	CGGGAAGCATCATGACAAGTAGAACAAATGTTGAGATTTTTCTGAACTGCTGAATTCAGTATATTCATGCGTTTT
71159	CGGGGGTGATTTGGTGGAAGGGGTTTTCAGGACTATGCGGAGACGAAATGTGGTTTCTTGGAACACTATGATTGC
155968	TGCAGCAGCAAGAGACAAACCACATTAGACACAATTGATGAAAAAAGCAAAACGCATAAAATTAGAAGCCAAATT
14089	TGCAGATACAAGATTTCTTTATAATTCGATAACCAGCATTAGGCTACACTAAACATGTGCGCATCTAGAACAAAG
21681	TGCAGAGTTCCAAGTACCTTCTCCATTGGTCCCAACTCGAGAAATCTACTTCGTGAGATACTGCAAGCAACACGG
150217	CGGAGTTAAAATTAACTGACGGAATGAAACATTGCAGGTAAACTTCCTTAATGGAAATACATTGGGTTAGAATTC
177156	TGCAGATATTAAATGCCAAGGCGCAGAAAAACCAGCCGCTCGAAATTCTTTCTTTTATAATATTTGACTTGATTA
68878	TGCAGCTTTCAGAAGGTATATTTCTTTGTTTGCGAACCTTCTCTATGGAATCACTCAATTCTAATTTAGATCGTG
150043	TGCAGCTGAACTCGACTTGGAAAGATTCGTGCTATAGTTGGGGTCGCGTGTGCGCTTCAACGTGTGGATTTGGCA
4953	CGGTTCGGAACCAAACATGGGACTATATATGGCTGTTCGGTTCTGGTTTCCAGATTTTTAGAACCGTGGAACTGA
136829	CGGGTATGGAGGTATAATATATGAATTATCATGTATTGGGCAAGAGAAAAAGATGGAGAATGAAATAAGAGGCAA
52428	CGGTTCAAAATTCTAGCAATATTAGGCGTTGCATGATTATGGCCACAAATGGCAAACTAATCAAGACACACTTAA
122651	TGCAGGGCGTTGGAATTTATAATGGAATGGAATGGTGAAGAGTTAGTGGCATGACATAGATTGATCTTATCACAT
38557	TGCAGACATTATTGATAATTCCTATAATCTGTAAGTTCTTATCTAGTGGTACCTAAATTACTTTTTCTTATAAAC
72411	CGGGTACATCGGTTCCTTGACCGCCAATTACTACTTCTTATTAATTAAAACTAAACTAAATTAGCTCGCGATTTT
23775	CGGATCTAAATAGCCAAATGTCCCTTTAACCATTGTGGTTAAGTGGGTCTGGTCAACTTGGACAAATTTGGAAGT
178299	CGGCCATGAGACTTTATAAATATTGATGATTTGTGATATTTGTGCTGTCAATCCTGGACTCAATGGGAGCTCAAT
124614	CGGTTGGTTTACTGTTTAGTTCGGCCTGAGAAGCATGACAAGGGTGGGGAGAAAGAGAAGACACACAAGATCCCT
168400	TGCAGAGAGCATTTGTAACTGGTAAATTTACTTCTCTCCTTACGCTGAAAATTTTTATGAATGTTGAATTTCAAG
166085	TGCAGGGCTTCGGTCGCTTGCCCGTTTTGAGCAAGTCCCACTATCATGGCATTGAATGAAACAGCATCTCTTTCA
115239	TGCAGCTGTCGGAGCATGGATATCGATGAAGGGAGTTTCCCCTTATGAGTTAGAGCAAGGTACCTCAACTCTAAT
87190	CGGTATCACATTTAGAGATAAAAGGGAAAGAGCGAATTTAACAACAAACTATTCTGGTAGGATGATTTAACTTTT
157345	CGGTGAGGGTTTTCAATAAAACAGTTCGCGACAACTCCCACAAGTAAGCTTGGTAGAAGACAAATCAGATAAATG
105129	TGCAGATGAAGCGGACTTGGATCCGCACATCGGTGGTGAGCTTATTCTATTTACCATATATGAACAGTTGATTTC
71371	CGGGCCATATATGATATAACACGGTAACACTACTGTGTAAAAAGGATCTCAACTACCGTTTCTGAGCCTCTCTTT
154082	TGCAGATTTCTTCTTACATAATATTTGTTAAATATTAATCAGATTATTATGTATACTAAATTACTAATCAACATA
146875	TGCAGATGACAAACAGACGTCGAGGGTGACATCGTAGGCGTCTATGAACCTGCTCATCTCTGACGAGACGAGCTT
49979	TGCAGGGAGAAACGGTGCCGTTTAAGCCATTTTCGCACCGTTATTATGTTCCTTTCAAAGCATCAAATAGCAGTG
121130	CGGTGTGTGTGTGTATATATGTTACAAAGAAAATGAGGGGGAATATATTCCCCTAGATACAACGTTTCTCACTAC
65154	TGCAGTTTTCCCTGTTGAAGATGATTTGACTGGCACCATAAACTTTTGGAAGAGCATTAGATTTTTATTAGTTCT
160523	TGCAGAATATACTAAACTCCTTTAAATAATCCCAAATAATCCGATATACAGACAAAGTAATGATTTTTTTTTTTC
164042	TGCAGATGGACTAAGTCATGTCTCTACTGCGGTATGATTTCGAAACTTGTGATACGAGTATGCAAGAACGCACGT
16177	CGGCCACTGCGGTGGGAGACGCGGCAGGGAGCGACTAGCAAGGCAGTTGGGCGGTGGAAGACGTGGCCTGACGAG
174727	CGGCCACCTCCCATTTCCTTCTCTCTCTATGTACACACATGTATGTGTGCGTATGTATATATTTTTTTGAAATCA
11309	TGCAGATTTGGGAAATCTCTTATATGAATCTGATCCTAAAATCCTGATAGAAGTTACTCATCTGGTGTAGTCGAA
142370	CGGTTGAATGAGTATACGTAGATGTCTTAAGAATTTTCCGAAAACTATATTGCCCATAATTACAATTTACAACCA
47755	TGCAGTGATCTGGGCGTCGAGTTCATAGAAGCAGAAGCCCTAGACGTAGAGCTGCTCGATCTCATCCCGAAAATC
177647	CGGTCAATCGACTTCATTTAGATCCACGTGCATTGATCTGCTTTTGGATTAATGGTTGACCAACAAAATAAACAC
143608	CGGTCTCAGTTCTAGTTTTAATAAGGTCAGAATATTCTAGTAGAAAAAAAAGAATCATCTTCTTCATCGCCATCA
119562	TGCAGTAAGTTGAAACGCTGGATTTTACGAAGTTTTGTACATTTCAAATTAAATCTATGTTTGCTGTTTAAGACG
88495	TGCAGATTATATGTACTACAATGTGGATAGAATACGACTGATAAATGAACTACGTAAATTGACTGCAAATAATTA
149122	CGGATCCTGCGCCTGCACCTCACCCTCCTGATCCGACCTCTGTTTATGAAAACCAGGTATATTGTGGATTCATGC
73530	CGGAATTTATGTTTCTCAACTGTCTTGCTTGTGTTCAATAGATTAGGAATTTGATATTTTTTCATGTAACTTTGA
80539	CGGCACCAGATTCGGGTACCAACTAATCTCTTTTCTTACGCCAGGCCATGAAATTATTAATTGGATTATGAAACC
37602	CGGTGCACTTCTCTTATGTACTTAAGTTGTTACATGTAATGTGTGTGTGTTTTTAGGTGAACAACTTGGAATGGA
168967	TGCAGCCGTGATTGTGATTCAATTAAATATTTCTTAATTCTTTAGTTGGTGAACATGCAGAAAAAGGTAGATGGT
40828	TGCAGTGGGGGAAATTCCCTATCAGGCTTATCTGTATTGATAATGAAGTAATGGCTGCAACTCTATGCAGGTCAG
38381	TGCAGATTCCACCAAATACATTACACCCGTTTGTAGATTGATAACTGGTAACCACCCAAATGCTTACTACCATTT
145575	TGCAGTAAATGCCTAAATAATTTACTTAAATTTAAATAGTTCATTTCGACCAACTCAAACTCCTAACCACTCTGG
63890	TGCAGGGGGGGAGCCTTCCTGTGATGATTATTGTCGGATTCACATGTGGGTTCATTCTCTTATTTATTTCCTTAC
53534	TGCAGCCTTCAAAGGCAAAAGATAACTCAGTGCATGAAACCCATTTTTTTCGAGCCTTTGTAGTAATAGCAGTTA
146109	TGCAGACTTGTTGGCCACTTTTCTATGAATGATTACCATTTAATTTTAGTGTATATACATACATATCAAGCACAC
34809	CGGTACAGAACTAATTGCTCATAATATCTAAAATTATCAGCTGACTATCTAAAAAAACATAGGCACATAATCAGG
63603	TGCAGTGTCATAAAAGATAGTGAATATTGATTTTGTCTCGTATTACTCCAATCAACAAATCCATATCTTGTCAAC
87285	TGCAGTTGTTGCTTTAATCGCGATAAAGAATGACTTACACGATCCTTATAATGTCCTGGAGAATTGGGATGCTAA
165252	TGCAGTTGAGAATTACCGTACCTGTTTTAATGGAAAACTGGCTGGCTCTGGGGCCAACCTGTCTTCTTTTCAAGG
140460	CGGGTGGCAACCCTCTCCTCTTGGACCAACACAGAGGGTATCCGTTTTATGTGGGGACATTCTTTTCTGGGAAAT
171640	TGCAGACACATCAACCATTTCCTTACTGTACTCATTCTCATTTCTGATCATCTTCCTCCCAAACCGTTCCAAATT
67361	CGGAATGCTGTCCGCTAGTAACAGCCTAACAGCACTATCTCATCATAAGATCACACCTAAATTTACTTCCCATCA
182940	CGGATGGCTTTCATCATTAGTGACTACAGTGGCTCTTTTATCTTTTTCTTTTTAAAATTGAAGTACAACACCCTT
47278	TGCAGGAGTCACTTTTTTCGAACTTATAAGTTCCTCTGCCTTCAACATGAGAGGATTGTCTGAGACTCTGATCCC
113894	TGCAGCTGATCATTGAGAAGATACAAATTCAGTTAAAAATTTACAAAGCTTAAGCTTCAGATTTACAAAGATTTA
81034	CGGATATTGAGTTTCAATTGTTTAATAGTTTAAGCTTCTTTAGTCATATTTTTATCATTATTATATGATAGTTTT
21825	TGCAGGCAATACCGTAGAGATGGATGACAGAAAATATCACAACAACATTAACTGTCGGATCTCCAAATGAAGGGA
139206	CGGGATACTTGCTTCTTCGGTAACAACTTCAAGTCGATATCAATATCTTCGGTTTCGTATTCGGATTATAATAAG
162139	TGCAGCACACACATATCATATTAACACTCATTAACTCACACACACATGCATACTGTAATATACAAACATCACACA
184226	TGCAGAGAAGATATTTCCCTCCTCCCTGCTAACTCAGAGGATGACACGCTTCCATGGACCTAAATATTAAAATCT
24471	CGGGCTTCTCTCCTCGCATGTGGAAAATACCCGCATACCCGTCATAGAATTTTCCATCAACGTTCAATTATCAAT
152462	TGCAGTAGTTGTATCATTTTTCCAAGATGCAACCCAAAGGGAAAGCACGGTATGTTTCTAGTCGTAAAAACTAAT
85459	CGGTGCATGATCCACGTAAACACACACCATCCACTACCTGGCCCGCCACTAACTGTTGTAACTAATCTCACTGTA
52605	CGGTCATTCTCAAAATTGTGTTATATAGATTCTGGTGTTCTAGGTATAGGATTTTTCCTAATTATATTTTTCTTT
23361	TGCAGCCTCCACTCTTTGATACCCCTTTTCCCAGGCAATACTACGCCCGCAGAATAATCCCCACACCTCGGGCGA
163548	TGCAGAAACCATTTGAAAGCTCAAGATTCGATTACAAAATTCCAAGTTTATGAATGATAACGGAAGTAAATAACG
32258	CGGAAAATGCACTTCACATTTTTCAGAGAAGTGATTCCCTGAAAAAAAAAAATTCAAAAATTCTCTCTCCTTAAC
69004	TGCAGTAATCGCTCCAATATGGCTATCCTCATGAATTCTTCTATTTTCTTATTCTTCGTCATCTTCTTCTTCTCA
57048	TGCAGCAGATGTTTAATGCTCGTATTCATGAACCATATATAACGTGGTGTTAAGATGTGGCTTGACATGTATCAA
73007	CGGTATATTGTTAAGACTTTGGTATACCGTAAAATTACGGTACTATACTGTAGATACGATACAGTAACAGTATGA
142615	CGGATATTTGACACGTATTATTTTAATGTTATTTTTTGGCTCACAAAATGGTAACTAATTTTTCTGAACAATTTT
88001	TGCAGAGGCGAGACAGTGGTAAAAATGACAGCCACCATTTAAATTAATTAGCTATTTTAATGATATTAAAGCAAA
120193	TGCAGAATGAAAACTATAAAACAAGAAAAAGGGAATCAAAATTGTGCATAGCCTTTTTGAGTTGGGGGACGGGGT
138176	TGCAGGTCTGATGGAACCAAAGCTATAGTGGATAACAGATTTTTGAAAGCTAACTATCCACTTTTGGTAAGTGTT
3015	TGCAGCAAGTCCTTCACTCCTTGAACCAAGCCTTTGTTGGTTCTTGGTTCGACATAATGTGTATCCAGAATCTCC
83924	CGGTGGTGAGTTTATTCCGAATGACTTGTGAGTCTTTTAGTTTTGTACTTCTTAAATTTGGTTGGTTGAAGGATG
110625	TGCAGTCGCCATGGCCTACTTGGATGATCATGCCGAAAAACCATTGGATGCGTAAATGTTTTTATAGAAGTGATT
108216	CGGGGCGTTACAACCCGCATATTGCGTTTTAACATATTTTCTTGAATAATTTGAAACATAAAAAGAACACTGCTA
45475	TGCAGTTGGAATCGGGGCCGAGGAATGAGAGAGTGGAGTAGAATGGTCAAAGATTTTCTATTCTCTATTACGATA
81258	CGGTATCGAAAACTTTGGCTGAGAAAGCTGCATGGAAATTTGCAGAGGAAAACGGTGTCGATGTTGTGGCAGTAA
51642	CGGAAATAAGAGGGCTCGATCCAGTTCATCAACAGACAGCATCACTATCAGCATTACAGACAAGGATTTGCTGAT
152919	TGCAGATCTTTTTTCGTATCTTCGAGTTTTCTTACCTCGTCCCTTAGATTGCGAACGTTGTTGCTGAAGCAACAA
7234	TGCAGCATATACAAACAACACACATATAAACATGAATCAAGATCACATGATCACTTTTTTCGGGTTCGTTCGAGC
10342	TGCAGCAGGGCTCGTTCTCAAAACCCACGATCACGTCTTCGCGAGCAGGCCTCGTAACGAGGCTGCCATCTATAT
29258	CGGAGACGGTCACTGTCTTCCAAGTAATAGAAACATTGGCGGCCGTTTATGGACTGTTATACCATGATAGATTCC
115798	TGCAGAATAGCATCTTTGATCCTCATAGATGCCCATACAGGATCAGCATGTGCACCACCAAGAGGTTCCTGAAAT
177151	CGGTAACACAGTATTTAAATCCTGCTGCTGCATACCCAAAATAGTATTCCCAGGTTCGTATGACCTTCTCATCAA
94219	CGGCCTATAACTTCGACTGGATGCTCGGATGGAGGCGCCGCCGCTTCTTTTGTGAAATTTATGCGTTGCTTCGAC
150982	TGCAGATTTGCAGAAATCTCGTATTTTCAATTTTTTGTGTGTTTTTTTATGGTGGTATCATTAGGTTTTCACGCG
153523	TGCAGAAGCATGAATTTCGCATTTCGCAAAGGCAGAGGGCTTAATTGTAGATATTATTTTATTAGCCTGACCATA
16763	TGCAGTATGATTTTAGTGTAAAACAAAAAAGGGTAATTTAATTTGAAATGATTTTAATTTGTTGAAACATGAAAA
53046	CGGAACTTCAACCTTTCTGGCTCAAAGAATATTTCGCAACCATATAGCCCTCTGAATTTCTGACATTATCAGCTC
13610	TGCAGCAAGAAGTTGCTTACTTTGCAACACAAATGAAAAGTAAAAAAGATAAAGTATTCCATGAGAAGGAGAAAA
6857	CGGCTGGCTATTTTGTCCATCTCTTCTCGTTCAAATATCCGATTTTAATCTTTAACTCATATAATGCCATCAAAA
43419	TGCAGCTGGTTTAGGAGATGTCTTGCTGTATAATAAACTTCCCCAGCTCTGGAAATCTTTTTCTGCATTGAACAT
40744	TGCAGAGGTAATTAAACAGAGAATTTCAGTTAAGGTCCTCCGCGGATAGAAATCCATGACGAAATTAAATCTCGG
41939	TGCAGGAACCATGTTAACAAAGTTCAAGGCACATAGTCTTGCCCACAGACTGGCTGCATAAGCAATAACTCCGTT
32274	CGGTGGATGGTTTGGGACCATCGGTATCTCAGAGACTCGCTAGCACTTCAGTTGCATCTGGTGATGGGGTTGGCC
45779	TGCAGAGTGAAAGAGAGTGGAGTATGATTTATTTGAGAAGCAAATCAAGTGATGATTTCAAAATACTACTCAAGG
95887	TGCAGAATTATCGCAATGAAGAGAAATAGGAATTGGCACAGTGAGGAGAAAATCACGTAAGAGATAAGAAAGCCA
160692	TGCAGATCCGATCTCTCATACTGTACTCTTCTTTCTCCTTGTTTCTATTCCCCCAGTCGATTTATTGTTATTTAA
103459	TGCAGATTCAGAGCTCTGATCCTTCGTTAATGGCTGCCCCCTTCTTTTCCACGCCTTTCCAACCCTTTGTTTATC
43824	TGCAGACAACTTTGAATCTCTTGGTAATGGAGATTATTGTATTTTTTTGGAGAAATATTTTCACCTGTTTCCTCC
56949	CGGTCTAGTTTGAACCTCTTACTACAAAACTATTATGATTCATCCATAAACCTATTAATTAGTTAAGTAAGAATG
6541	CGGAATCGCTGGCGTGCTCTGCTGATGGGATATGGAGGGAGTTCATGGAGGAGTCGTTGGAGAAGACGCCTAGTG
13780	TGCAGCTAAGAGATCCAAGGCTTCTGATTTATCTGTAAGAATTTCTAACCCTCACCATTTAGTTTTGTTTCTGTT
74453	TGCAGCCTACTAACAGAAAATCGAAAAGAATGTAATTTGAACCCCCAAAGTATCTTAACAAACCTTTCTCTTTAC
119221	CGGCAGTAAGCAAAGAGGAAACTACCTCTTCCATACTTTTGGACCACAATGACTTTTTCTTCAAGTTTTTCACTA
77209	CGGAAAGTTCTATGCCTTAGCAATAATCTATATTCTTAATGTACTAGCAGTGATGGTTTTTCACAATTTTTGAAT
34435	CGGCATTAACGATGAAAAAACTAAACTAAAGTATAAAATATCAAAATTAGAAAATTAATATTAAATAAAACAGGG
187768	CGGATAAACTGATGTCGGCTCCAAGCGGCAGTCAGTGTGCCATGGAAAATGACACCTGCTGCTGACTCGTATGGA
76995	CGGCAGATCCTGTGCCGCGGCGGTGGAGTTGTGATGGAGAGGTGCAAGAGACAAGATATCCTTAAAAGGGGGACG
178852	CGGCATTTGTGATGGCAAACTTAAGGGGGGAGTAGATAGACTGAGATCCTGAAACAAAAAATGAGAAAATTCATG
142621	TGCAGCTGAGAAAAACAATCTGTCATGCAATTGAACAAATTCCACATGGTTTGTCATGTAACTGAAAACTCAAAT
65915	TGCAGCTGGTGGCGCTGCGGCGGCAGCTGCTCCCGCCGTCGAAGAAAAGAAGAAGGTACAGATTTCGGTTCTGTT
182665	CGGTACATCCTAAGTTTTGCTGAGGATTCGTGATATTGAAAAAAGAGGAAAAAATTGTATGTTTTTTATTAGCGG
156137	CGGTAGGCACAGAGACCTACTAATTGTGCGAATCAGCATTTTAGTATGAGCTAGTCCCATTAGTGGAGTCAGATA
31177	CGGCCTCTCGTATCCTAATTTTAGAGCTTCCGCTACATCCCGTACATCTACTATCATTCGAGGACTGTTATCCAT
138441	CGGATATATTTCAAGGATTATTGAAAACATATAAGTACATGCAATTTACTAAAAATTTTCAATATTTTTATGCAT
141967	CGGGTACGCTTATCAAAAGAAAATTATTGCTTAATTTCTTGTATTGATGATCCAATTACAAGAGCAGTGATCCAT
70968	CGGAGTGTATGGAGCTAATCATTTTTGACACGGCCCAATAATAGATCCACACGATAATAATGAGTTAGTTTGATT
26830	CGGTGTTCACTAATATCAACATAATTCACATATATCAACATATATCAATATAATTCACTAATATCAATATAATTC
121424	CGGACGTTCACCATCCATCTCCACAAACAAGCAAATAAAAAATTTTAGTCAGGAAAATAGGAAACACAAACCCCT
165831	CGGCCTTTCACTAGAAAAAATGATATTACAAGACAATATTTGAGTCAACACGTGCTATCATTTTACCCATTTATA
183547	CGGTGAACTCCACAGTGCCGATTGCCGCTCAAGTTTTCAAGAAAGCAGGCACTTATGACCCCAAGAAGCTCCTCG
138164	TGCAGACTGTCGTGCTTGATTGTGAATGGGATGGCCGTTTACCTAGGATATTCTGGGATATGCAGGAATTAAGAC
87274	TGCAGTCCAGAAGAAATTTTTGCAGATCTCATGATTTAGAAATGGACCGTGCTGGGGAGAGTTCTTTTTCTAGGC
96363	CGGACTTTAAAGTTAGGAAATTACTGATCAATAATGCACACAATATCTATGAACCTTAACTTTATATTTGTCCTT
24142	TGCAGAAGAGAATGTGTTAGTCACCTTGTTTCCCCTTCTTCTTCTGAGTGACATTCCATGTGAGTTTGTCCCACA
53524	CGGACAACATATTCTCGTATTTGGAATCGGAGCACTCGGATTCTGATTGCCAGTTCTTTATAGAGGCGGCGGAGA
44829	TGCAGCACAAAATAACTCTAAATAACCCAAAAAATAAATGATGATTTTTATTATTAGCAGTTAGCTGTATACAGT
135073	CGGTCGACTAATATGCTCCAGCTCCGTTGCACACTGGTCCCAAATCATTCAAATCTTGACCTCCAAATATCCAAA
96776	CGGGGTCTGTTTACACGAATGAATCGATTTATCCATAAGAAGATATAGTTGTGTTTATGGGCTTCATCCTGTAGC
8704	TGCAGTTGTATCTTGCTATGTAATGACTTATGTTGCATGAATAATAATTCCATAATGTTTCCTACCCATTAGTTC
101818	CGGCTTCTCATTTTTATCATTTCCGAATTTCGTTTACATTTTGTCGTTCTGAATGCTGTGTTACACTCCATACTG
21265	TGCAGTTTCTAGGCTCGAAAGACACGAAATCGAATAAGAACAAGAACACGGGGTTATAGAATTATTCAAGCAAAT
58079	CGGATTTCTCCATATGCTATAGCTTAACCTATCATGCATTGCATTGCAGATGAGATGTATACAAGACATTATCTA
186267	CGGCGCTGTCTTCGGCGCTGGTTGGTGGTTTTGGGTTGACGCCGTTGTTTGCAGCGCCGTCCAAGTCCCTTTTGT
72007	CGGAGCTTTGTCCAATGAACTCTGTGGCTTTAACATATTCCCCAATGTCTGTAAGTGCATCGAGTATGTCCCTGA
191370	TGCAGCAGCTCACTATGATGCTTCTACGCCTTACGGAATGCCACAACAATACTACACATCATACTGAACTCAATT
38388	TGCAGAGATTTCCGAAGTCAAATGTGAGTGATCAAGTAAGGTATAAAAGAAGCAGAATTAATTTGACATTTCTTT
37038	CGGTCACACCAAGAAACTTCATGAGGTTCATATTTATCATCAAAATATATAAGTTTTTCATCAGTCAATGCATTC
162776	TGCAGCAACGACACCAGAAACACCAGCCGAAAGACTAACAGCTACAGGAGACAATGGACCAACTTCACTGTCATG
115597	TGCAGCTTCGGACAGAACTTTGCGATCGCTTTCAGACTGTCGTTGCCTATGTTTGAACATGATTCAATAGATAGT
89877	TGCAGCCAAGTTTGCACATCTGTTGGCAATCTCTCCATTCCATAATATCTCATTGCATCCAGCGACGCTAGCCAA
88412	CGGTCCTATGATTTTTGAGGTCTGTGCGATCATTAAAATAGTCCCCCGATATTCAATCAGACTATCACTATCGCA
909	CGGCTCGCAAATATTTTTTCTTACTTCCCGTAATCGCTTTCATTTCTTTCATCATTATTCATCAATTATCACGAG
106321	TGCAGGTCGCGATTGATTGTGAAAGGAAAGGGAAAGATGGGCATTTTGTTACAATTAAACACCTTTTGCATGTTC
43095	TGCAGGATATTAGAATGCTTTAACCTGAATTGTAAATTTCAGTGAGATATAACTGATGATCAATTTACAAATATT
153549	TGCAGGTAATTCTGGACTGAAACAGAAGGGGATCCGACACATGTCGGCTTCCTCTCGTAATTGCGGTCAGCAAAC
38459	TGCAGCCTCCTGCTATAACAGTTGTATTGGGAGTTTACATGCATTGCGATGGTTAATTGTTTGTGCCCACAAAAG
5381	CGGTTCCATGTTACTTTGTATTCGGAGATGCGTTGTTCGATAACGGCAACAACAACAACCTAGTTTCACTCGCCA
24182	CGGAGCATATGAGATTTGCTGTGTGGATAACTCATCTTAGAATGATTGTTTCTTAGCTTTCAACTGTGGATATTT
109702	TGCAGCAGCTAAAACCAAGGCCAACACAACACTAGTATTAGTAGCCATTGATGGATGGATAGTTTAATTTGGGTA
107566	CGGATCTGGACAATGGGATCTATACGTGCACCGTCTCCCCCAGCCTCCCCCCACTCTCAACTCGCCCACCAAAAT
40887	CGGTGCTTTCCCTCTTCTTTCACCAATTTTTTTCTTTTCTTATCAAGATTCTCCACTCTCCCCTTCTGTTTTTCC
70652	CGGATATTTTTTGGTGTTTCGTCGATGTGGGTCAAAGTTCTTGAGCTCGAATTCGGGATCTGTTCAAACTCGAGC
189875	CGGTGAATCTAATATTAGTTCAAGTTTCAAGATTATTCAAAAAATGAACCAAATATGATGATTGAATAATAAACT
97929	TGCAGTTATCTCTCTTCAACTGCACAAAATTGTTACAATCTTAAATCTCTCTTATATTCAAACAATACACAAAAA
159383	TGCAGCGGCTAATGGCGGCGAGAATTACCTCAAAAGAAGCGAAAAATTCTACCTCACAAAAACCACAGAGAGAGA
33169	CGGGCAATCCCTGTGGGAATGTCTTCAAATACCAACACTTGAAAAAGGTGACCTTTTCGACTGAAATATCGAGAC
148978	CGGGGCATTACAGAAAGTCAGAAACACACATTCTTTGGCAGTTTTTTGGCTCGTAAGAAATAGAGAATCTTCTAA
33660	CGGTGCAACAATGAGTTGTACATCGACTCCGATTAGTGTCGTAGATGGGCAACGTACAAGCCCGAGAAGCGAGGA
155372	TGCAGTCTACAGCAGCTGATCCGAGAAATATGGATGCTGATAGTTCCAACAGGCTAGGGGAATTTGAGGTCTAAT
179398	CGGAAAAAACGAGGGTCCAATTTTTTGTGTATTGAATTGTTATCAATAATAAAAATTTGCAAAAATGTATAATAT
178083	TGCAGCTGCTTTTGTTGAAGACTATGAACTCCCCATTACTACAAACGAGCTTTTATCAGAGCTTTCTCCAATATT
121462	CGGTAAAAGTTTGGCACTATAAGTACTAATTTGGGTGCTTAAGATTCAGTATCATTAAATACCATTAAATACAAA
48380	CGGTGCATTGCCACTGCGTTTATTTCTCCAGCAATACATGTAAATACAATGGGACCTCAACACTTATAACCTCGT
56443	CGGAGGAGGCGGCGGTGGCTTACGATAGAGCCGCCTTTAAGCTGCGCGGGTCTCGGGCTCGGGTCAACTTCCCGC
70125	CGGGGGTCTCATACCAACCACAATGAATCACCCCAAACCACAATGGGCCACGCATTTTATTTTATTTTATTAATT
8517	CGGAAACCTCCTCTTATGCGTAATATCAATGTGAATCAATATTTGAGTTAAACTTGACAGCCCTTTTTAGTGTAC
35417	CGGAAACACAGCACCCCAAAAGCAAAAAATTTGCAGAAAAATTGCTGCTACGAGAGGAGGGGGTGGTGGATTTTT
117375	TGCAGGATATAGTCCAAGTTATCAGCAACGTCAGCAGGACCGTGATTCATGCGATAGAACAGACCCGAGTCAGAC
140950	CGGAGGATGTAGATGGAATTATAGTTGGAATTTATTTAGTAGCAATTTCATTTACATTTTTGCTAGTTTTATTTA
9324	CGGTTTGGTTTGAAAAATTTTGAAACTCTATTTATTGGTTTGGCCGATATTTTACTTCTCAAACCGGCCAAACCG
152508	CGGGAAACAAATCGAGAATCGTCTCTTTAACTTTTCCGAGTTACTATATAGAACTGGTTCTTAATTCAGTAATTA
14184	CGGTGAGCTGTTCTCGGAAATGTTTTCCGGTGAGGGTTTTCAATAAAACAGTTCGCGACAACTCCCACAAGTAAG
43526	TGCAGCTGATGAAGCTGGGATAAAGTGAAAAATGAAAAGGAAAATTAGGTAGCATTAGGATTGTTTGTTCATAAA
8638	TGCAGAACACAGTTGACTTTCATATAGGAGCATCATTACATAGCAGTTCCAAAAGTAAGTTTTCTTTCCAAACGA
30890	CGGAATGCAGCTAAACACATATGAATCGCAACATTCTTTGAAATAGAGTTAAAATATAAATTTATAGAACCAAAA
14210	CGGCCAAGGTGGTGAATTTTCTCCGCTGAGAAAATGGGAGAAAATGTGTTGCTCAATTTTTTTATCTTTGAAACT
76165	TGCAGAAATCTCTCCTCTGAATTACTCGTACGTTCACGTTTCACATTTAAATTCTTACCTTTTAGAGCATCGATC
166020	CGGCAATAGTTATTATTTTTATTGTATTTATTTTTGCTGCTAACCTTTTGCGTTTCTGATGCTGTGTGAAAATTA
17229	TGCAGCGTGTTTGCCTGATTTTATTTGCATCCGCTGGTTGTAAGTTTTCGGATTTCTGCGTATCTTAATGTGTGC
90241	TGCAGCACATTTGAGAATTGAGAGTATACTTCTTAAAACATAAGAAAATTAGACGTAGAAGCCTGGCTATGAAAC
181462	CGGCGGAGCGCCAAGTCGAAGCTGAGGCTCGAGCGGCGCAACGCGAGGAAGAATATTGACTACGACCACGAGCTT
34370	CGGCGCCCGTGAGACATACTATTTCTGCTTGCTTCTTGTTATTCGCATTCTTATATTGTACCCACATTCAGATCT
33054	CGGGGTCGAACCCTACAGGGCTAGTCAACTTTTAACTAGTGTAATTTTATTAGAGAAAATCTTATTCACTGTAGT
85924	CGGAGGATGAAGGATACCGCAAAGCTGTCTAGAGCTTCACGCTCCGCCGACTTAAAGTGTGCCAGGAGGAGGAGG
98289	TGCAGCGTTTTATGAATAATATCTCGAGCTTTATATGTGTTCAGGCAATTAGGAGCTCTGAAGCTATTGTATTAA
89625	TGCAGACTTACTTTGTGAAGGATTTGGATTTTAAATGCTAAAGCCGAGCAACCCTGATAAATCCTCTGCCGTCAT
71685	TGCAGCTGCCACGAGGCAGCAGGCAGGGCGACTCGGCCGTCGGCCGTGAATGCCATTTATCAGATTTTCAGTTAT
139539	CGGGATTTGGTTAATTTCAATGTAGATAGCTCACATTTTCAATTTTCTTCTACATGACGGGTTCTATCCGCTTGC
41862	CGGGCAATTGAAAAACTTTCCATGGTGCCTTTTTTAATTTACTGTATTGTGGGATTTTGAGCATGAAATCAGTGG
49001	TGCAGTTCTATTTTAGATTTCACTCGCATTTCCATTTTCTTTTGATTAGATAAATATCATTTTCTTAACTATCAT
123883	CGGACTATCACTAGTAGTTACTATCGAGGAGCTCATGGGATTATTGTAAGAATGATTTTCATATTATTGCTTATG
5534	TGCAGCAGATATTGATGCATCCGTATAATTGCTGGGTTACCTGAGTTGCAAACCCATGGATCTGAAATGGGCAGA
52910	TGCAGAAGAACTTGAATAGGCCATTTCACTTCACAAAAATTTTGAAATCAGTTTAAACAGCCTACACATCAAATT
170766	CGGTATGCATGCAAGATTTTCAGCATGGGGTTTTACCAGCAATAGCTAAAACCAGAAAGCTAAGCAATGCAGTCC
22631	TGCAGTAGCTGCCTGCCCTATGCCAATCACTTTCTACCCCAAATGCAGCATTTGCTGCACACAAAACTACATCTC
46519	TGCAGATGTGTTGAGGCTGCTTCGAGGTCTGGCCGCTGCTTCAAGCCCCAAGCAGCCTCGCTATAATGCCGAACG
34766	CGGATAAAACAATACATCCGTTAAATATACTGAAAAGTAAATTCACGCTCAAAGCAATTCACCATGTATGCATAA
104887	CGGTCGGAGACTAGAGACAAAAAAAACTAATCAGCACCGATTCTTCCAGCCCCTTTACGCGATTAAGGCAACCTT
121094	TGCAGCTATGAAAACAAGAAATTCGCACTGAATCACTGGTTTTTACTTCTCTTTTTTCCCCCTAATTGTGTAATA
44440	TGCAGCCAAATATAAGTATCTCAGGATTAAAAATAATTTTTAACCCTTCAAGATAGGGAGCTCCTGCTACAGTAA
98206	CGGAGCCGCAACTCAAGGTAAGCAAGAACTTGTGTTAGTCAGTCTAATGAGTTAGACGGATCTAGTGATCTACTC
30171	CGGAGAACTATTAGAATGGCAAATCACATCTGCATTTGGATCATCAGAACATGAAGTAATAGGAGAACGTGAATC
66599	TGCAGTCAAGCACTTGGGTTAAGTTGCTGGTTGGTCCGCAGTCCGCTTATTTTTCATGCTATTTGGCTATTTTTG
91404	TGCAGAGTTTTGTGTTGGATTTTCTTGGTTTAAATTATGAAGCAGTACGTTTCTTTGTAATTTTTGAAATTTTGC
35498	CGGAGTGAGTTCCTTTTCCTTTATAGCATTATATGCTTTTCTTTGGGTGGATCCTAATTCACTGGGAATTTGAAG
32785	CGGGTTTGTTTTGGTGGTTTCTTTCATTTACATTTTTCATGTACCAATTTCATTAACACAGATGTTTTTCCAAGG
71292	TGCAGAAACTGCACATGCTATCCCCAAGTTTGAAAGTACTCCCCTTATAATTCCACAGGGAAAGTATAGATGCAT
159194	TGCAGGAAACAAAAGATTCACAAAATTGTAAGTTTAGAGGAGTACATTTTGCGAATCAAGCAGATGTCATGTGAA
45280	CGGAATAAAGAAAGAACCTTCTCTGAGTGATTCGTCTGCACTTATCTTAAACCCATTCTTGAAAAGGGATGGAAC
113871	CGGGTGATTAGGAGTTAGAGATTAAATCTCACCTATAGATGCTTGAGCTTGGCATGGGAGTACCTTAACACCCCA
115199	TGCAGGGCTATGGAAACCGACATCGCAGCACGCACGCCGTTGAATTTGGTGAACGCAGCAATCATGTCAGCCATA
185100	CGGAGTTGACTTTTTTTATTTTCGTCTCTGGCTACAAAAATAGTTGGAAATATTAGCTATCCATTTCTATAAATG
11571	CGGATCCCCATATTACATATTTAATTTTCATCATACTCTAATCAATATTTTTCGCAATTTAGTTTTTCATGATTT
37115	CGGTTTGTCAATTTCACCAACCACACTAATCCATAAGAACATCACCATATATACTCAAATCTATCACTTTTAACC
3513	CGGCCATTCTTGTAGATCGGTGAGATGACCTACAGCATCGCGGTTTGTAGCAATAAATAGGCAACCAGGATTCTC
4375	CGGATCTGGACCGTTCAATTGGCATGTGCGCCCACACTCCCACCTTTCTCCACTCTCGGGTGGCCTACCAAAAAC
148835	TGCAGATTTCTTCGATGAAAATTATGTTTGAAAAAGCACAGGTTAATTGTAAATATTGACGCAATTTTTTGCTAT
136915	CGGGGGCTCCCGTTGAATCTGAATAATTGCTCTGCTTAATTTGAGTTTAAAATTGGATGGTGAAATAAGTATGCA
48411	TGCAGCGAGGACAAAAAGAGAAGGCGAGAGGGGTTCCCCTTGTCGAAGCCCTCTAGACGAATGAAAGAAACCTGC
4804	CGGAAGATCTTACTCGGTTGTTATATATTCTTCTTATTTTCGGCCATAAATATTTTAGCCATATAACAATCTAAT
20464	TGCAGATTTAGGTTTTCCGTAATTCTGTTTATTTTTATTTCTTAATATTTTTGTTTATTTTCGTTACTATCTCTG
32910	CGGGGGGAAAAATGCGAGGTCGAATCAACCACAAAATCAGTAGGCAAATGACTAATAAATATTGAAAACATAAGT
104604	CGGACTATATCAAATTTTGGTATTTATGTGATGTGTGCCACAAAGATTTTCACCTCCACCGCTGGGTGTATCACT
29437	CGGTGGATGCTCCGTATTTTCCCGAAGGATCTTTTCAGCCCTACCTTGCTTCTCATCCGCTCCGTCATCATCATC
158255	TGCAGTTGAGGATCACTCTCCACGATCATGTGCAGCATCATCTTCATAATTCAAGAAACATTCCCCAGGTTCACC
40753	TGCAGCCCACACTCAATCTTAAACAACTTCTACATGAAGAAGAAGCAAAACTCTAAATGAAACAATATTATCACA
102093	CGGGTGTGGTGTGGTGCTGCACCACATCCCTATATCATTATCGTCTGCAAATATCGTAGGGAGGAGAGAAAGGAG
147070	TGCAGCACTGGCACCACCACTACCAACTTGCTTTTTGACCTCTTCATTAACGTGGCTGTTGTCAAATTTATAATC
163032	TGCAGGACACGACTTTTATACAACACACATTCGGTGGTTGTCTTAGATCGAAGGTGAACTTCGTTTCCCTTTGGT
4498	CGGGAGCATATAACATCTTGTTTTTGGGGGTCCACAATCTTTTTCCCATCTTTATGCTGAATAAATAGGTCTAGT
132536	CGGCAACAATGCTGACCGCGTTGTGGATCTCAGAAGGATTCGTACTAGAAAGGGACGGGAAAAGCTTGGAGGACA
178969	CGGTAAGTAAGATGATAAGTAACACGGTAAGTAAAATCACCGAATTGATTTTTCTTTTTTTAATTAATTCTTTTA
190721	CGGGGCTCATACACATAGCGGGCATGCTTAACGAACTACACATTTCCATGTAGAGAGATCGGGAGCACCAGCACA
59986	CGGGATTCTGATAACTATTCTCTAACCCCAGCATATTTCTCTATTGACGTGATACTAAACAGTTGACGTCGAAAT
40944	TGCAGCAAATAATAGTGTCATATTTACAGAAAAAGCCCGTACAACCTAACTCAACTACCTGGGAAGTTTGCTCCA
144878	CGGGGTGAATTGAAACTAAAGGGGTAAAGAAAAGCCCGATGTGTTATTATTTAATCAAAATTTACTCAGTTTTAA
141435	TGCAGCAGAAGCAAGTTAATGAAAAAAATAAAATAGAAACGCACAATAATGGAACTATGGATGGAAGAAATGCCA
9549	CGGAGACCACCTCTTATTTTTATATTTTTCTTAGTTGGGAAGGTGAGTAGAGATTGAACGTAAATTTATTTCATT
178873	CGGAGTTGAAGTTGCTTGAGGCGCGGCAATCCACCTTTGCCTACTTGGATAGATCTCAACCAACGCATGTAATGG
165944	TGCAGTAAATCATTCGATGTAAGGATATTAGCACCAAGTGAGAAAGGAAATCCAGACATTCAAAACTGATCCATT
48403	TGCAGAGTCATCATCATCTTGGCTTCTTATAGAAGACTGACTGTTAACTCTTGAGTATATTTCTCCCTGTTTTTG
2550	TGCAGCTAATCTCAAAAAAGAATATGACAAGAAAAATCCAAGCTACAAATAACACAATATTCGTTCTTTTCACTG
27483	CGGAGAAGATGAACTTGCCCTGTTTGTTCTTATAAAGAATGAAGTGATGGACAGTCTCTTCAAAGCACTTGACGA
53563	CGGTGTTCGGTTCGTCAGGCTCACGAACATGTTGGAGCGAGTGGTGTCCCGCATCAGCAAGAAACTAAAAATATG
109437	CGGTCGCATGCTTACGGGTGAAGTTAAAAAGTGGCTTATCGAAGTATTGACGGAGCTAGTTGAAAGACACCGCAG
146477	CGGTAAGCACCATTGGCCTTGCATACAAAGTAACTAGCTGATAAGTTGAAAGACATACTCGGGTTGACTTAGAAA
85806	CGGGCCGATCCAGTCCAGTACGGTTGAAGCCCAGGCCCGGCCCACGACGGAGACGTGTATGGTGGGCCGGGCTTG
178342	TGCAGAGTTTTGACAAGAAAACTCAGACCATAATCGTATAATATCGATAAATGAAAGGTGAAGGCATTGATGGAC
10099	CGGCCATGCAGCCTAACACGTGGAAAATATAATAGAAAAATAATTAAAATTTCTGTGCACATTATCTTTCTTCAT
36706	CGGATCAGAAAGATTCATAGTCAATTCAGAACTCGAAAGATCACCAATATTCTCAATTAAGGATTCGAAAGATCG
76946	CGGCCCCCTGGTTTGGAGCCGCGTATTTCTCACTCTCTATGCTCTCACTGTTGTCCAGCAGAAGCGACCCCTCGC
18117	CGGAGCGGACAGTGCCTCAGCTCCGTTATCTACAACAGTGGAATTATTATGTTTCAAAAATCTCACTGCATAAGC
45141	TGCAGCTTCCAACTTCTTGTGTTGTACTTTGTGGGAAGATATCTGCATCGCTATGAAATGACTCATGAGAAAGCG
118039	TGCAGCAACTTGATTAATACTTCGCGAGAATGAATGGGATCTGATAAACTTTTTTATGGTAGAAATCCTGCACTT
43245	TGCAGCTTTTTATTCTGCCGTCCCACTTCCTTTTTGTCACCAAAACAAGATTTCTCTTCACGAGATCTCCCAAAC
9935	CGGGGAGTTAATATATTTTCTTAGTGAAGTTATCGGATACTTATATCTTAGTCATTTGTCATATTTTCAAGAATT
82461	CGGAAGGGATCGGAGATGGCCTTAAATTTCCCTATTAAGTACGCTTCATCCGTGCATGCATTTCTCTTAGATTTT
175953	CGGCCGACGAACAGCCCTAGGGTGGCTATTTTTTTTTCTTTTTTTCTTTTTTGGTTTCTCTTGCACCCATGTAAA
183058	CGGCTTCCTCCCTTCGAAAGTGGTTTTCGGGTCGACCTCTTAATGGTAACTTCAAGCTCGTATGGTTGTTATCTG
95010	CGGAGCGAATCGATCATCGATCCTGCAAAATATTTTTTGTGTTAGGATCTCATGGGGTCTATAGGATCTTAGTAG
112870	TGCAGAATCCTAGGCACCCTAAGAATGGATTTTAATTAGGATAATTGACATATTCAATCGATCAAAGGAGAGAGA
42172	TGCAGTGTTTTTTAGATACCTTAAGATCCCTTTGAGAGCATCCCAATGAGCTATTCCTGGTGTAGCCATGAATCT
108444	CGGATAAAATAGTCCCGTTATGCCAGTTAAGAAGATCACACGATTAGTTAAGGGCGAACTTGCTTAAATAAAAAC
116515	TGCAGCTAGATCCACATTTGCATCCTCCACTCGACATTTTTGTTAAGTCGAAACGATTGATCTTGATTTGTGAGT
147687	CGGGCATAAAAAATGACACCTATGAGACAAATGAAATGAAGCATTAATGACAACAAAATGATACGTAGGTCTTTG
158932	TGCAGCTGCGGTAAATTCAAGAGAGAGAAAGAGGAACTACGCAAGAAAATCAAGAAAGAGAGATTATTAAAACTG
36656	CGGGCGCTCATGACATAAGAAACTAATTTCTTTTGATTTTTTTTACACTAAGCAGGAGTCGAGACTTTTGAAATC
181109	CGGTTGCTACAACAAAATGGCTAGGAATTAAGATTAGCAGATGTTGGCGAGAAAGTGTATAAATAAACCCCGTGC
47942	TGCAGCCTTGGTTTGATGTCATTGTTAATGTCATGGTACAAAATGGGAGGGAATAATGTTTCTTATGCATTCCTT
66372	CGGTGTTTCCTTGAAGCCTGGAACCCCTGTTGAAGAAGTGTACCCATTGGTACGATATTCTCAATATAATCAACG
109955	TGCAGCGACTTGGGATCAAACTGCTCTTGTTCTCAGTGTTCCCAGAAGGAAACCTGTCGATGAAACACAAGAGAC
35201	CGGGATTTCAAAGAATTGTCAGACTGATGCCGCTGATGATAACGGAAGCATAAAGGAGGTTAGAAATGATGTGAG
182197	CGGAAGAAAAAACTCTTCGTGCACTTTGATTGCCTACATAGAAGCAAAATGGTTGCTTCTTTTATTCGATGTGAA
151274	CGGCCATCAAATTCGTAAATACAAGAAGAGTAAAACAGGGTAAAAAATTTTAGCCACAAACATTTTAGCATAATG
147897	TGCAGGTACAAATTTTGAAGTATAATGATGCGGTGACCAGTACAAGGTGGTTGTGAGCTCTGTCAGGTCCACCTT
25696	CGGTGGAAATCTGTCTGGAGGAGGCTACAACAATCCAAATCGAGGTCAAGGTGGTGGAAGTTATGGCAGTGGACC
17269	TGCAGCTTCTTCCTCACCATTGGCTGGAGGGCTAGAAATCGATCGATTACATTGATGGTTAAATACAGTGTCTCT
114585	TGCAGACATCATATTTCTATTTACTACCAAAATGTTAAAAAAAAATGCATGGTAAGGCCCACAAATGCTCACCTG
106030	CGGAGGAATTTATCCATTTGGAAGGCAAGCCGTGGGTGTGTTATTGTGTGGAAGATGAAAACAACATACCTCAGG
66533	CGGTGAGATATATGATTGTTTATAAAATATCATTGTAAAATAATCAATTTTTCATCATAAAGAATTAGTAATAAT
35547	CGGTCTTTTATTTATTCCCAGCTGGGGCAATATCTAGGAGCTAAACTGGAATTTAGGGAATTGTCTAATACGTAT
108231	TGCAGAATACATTTGATTAGTTATGAAAATCAGACCGCAACTCTCCCTTTTAACCACAGAAAACGTTTGATTTAT
154449	TGCAGGTCTATAAGTCCTCGTGGGAGTCCTCACCAAAGGAGGGGAAGAATTGTACCACCTGATAGTTCAAACTCT
49705	TGCAGACTTTCTGCTCGGTGTTTGCTTGCGGTCGTTGGTCGGGGAGAAGCGCCGTGCAAGGTTTCAGTTATCAAT
69597	TGCAGTTTATTGTTAGAAAGAACATGTTTTTAAGTTGTTTTTCATGTAAAAACGCGAAAAATTCCAGATGAAACG
141690	CGGTCATTTTGCAGATATGATTCTCCTTGGTGCCCACTGCTCGAAACAACAATTTTTTAATTCCAGCCTCGAGGA
5833	CGGGTATCTTGAATAATCCAAAATCAATACAAAGAAATGAACTCATACCACATTATCTACAAGCATCTGTAATCC
47635	TGCAGGGTCGATTGCCATGGCGAAGAGGCGAAATCTGAAGAAACCAAGCAAGTCTCAGACAGCAATGACAACGAC
48291	TGCAGGGGAAACCACGAACGAAATCGACAAATTCATCGATAATTTTTTATTTATTAATTTATAATTATTATATCA
10442	CGGTAAATATGTATTAAGTTCTTGCATTTTGTAATCTGGATGCATCCGCTTCGTATTTTGAGTGGCCTTTTGGGT
150081	CGGTAAAGTTAGGTGTGCAATTCATTACATTTCTAGAAAATTTGTCTATAAATTGTCGAATGTCGATGTTCTAAT
38243	TGCAGATAATCAGAATTTTGCGATAAAACCCGCGATTCATGGAGCTGACTCGATATTGAACAAGGGTGAGGAGCA
181018	CGGCTTTCGAATAGATAGCAGACCTCAAAAATCGAATTTTTATGGAATGAGAGTCAGAAAATCTAATGCACCATA
118060	TGCAGATACAAGTGAAGTTACAAACACAGACTTGGTTGCGGAGATGTTAACCACCCTTCAAATTCCAAAAAAGAA
91433	CGGGAGACGGAGCCCAACAAACTGCACATGCCTAATTTGTGGCATATCCCAAACTGCTGCAAATAACCAGTGCTA
178233	CGGAAGTTATATTTTTACACTTTAATTATTTAATTGACTTTGTTAGGGTTCGAAAATTAACTTTGTTAGTGTTCG
36396	CGGTTAATAGCCTGAAAAACGACGAAAGGTTGTTTCACTTTGTTGATTTTTAGGTTTAGAACATAATAACTCCTT
77109	TGCAGAGTATAGGTTAATATTATGAGACATGCCAATTAAGTATAGAATATATGGGCGAAATTTAGTTTGAATACA
187328	TGCAGTAACTATGATGTTTGGAACAGTAGTTAGTATATAGTATGGTTGTAGAAAGTTCCCCAAAAAAACTTCCTA
185018	TGCAGCGTTTTTAACTGTATTCGCTATTATTTGATAATCTCGACATTCATAACGAATTAACTCCATTCGCACGAG
172077	TGCAGAAATGAAGTTTATCACAATCCAATCATTTGGCTGCAAAAGCTAAATCAAATTTGTATACTAATCCATCAC
168692	CGGCAATAGAAAGCTGACTATGCACATAGTCACCACATTGAACTGGTGATATATGAATTTAACAATGCACAATCA
37241	CGGATCTCTTACACCATTTGCAGGAGCAACGCTTATTGAGGCCATTCACTTCTAATCGTACAATCGGAGCAGACT
143427	TGCAGATTAGTTATTGCATATAATTGTTCATTTTCGCCAATAATCCGAGATCAATTATAAGCCAATAATTTCAAC
141539	CGGACCATCATTTCTGACTGATGTTGATTGGTGAGATAGATTCTCCTCCTACTACTACTCTTGTTCATACTTTCC
43744	TGCAGATCCCCAAGAATCAAATCCTAGCTTATTTACAAAGCCATAAGATAAGATGATTGAGAGAGCTAGTAGGTT
104596	CGGTAAACACGATTCAGAATATCTGAGAAACCGATTCTGCTCTGTTCGTTAAGGGACAGCACAGTCCGCCTCTAC
112546	CGGGGCGTGACATAGGAAAACTAAATAAGAAGCTAAGGGGACACGGAACATCTGAAATGAGAAGAAAATAATTTG
83411	TGCAGAGGCAGAATTGGAAAATCTCCCTCCTTATGAGCCTCCAAAGGATAAGACGGTCAGAAAACTCTCTTTTCA
99626	CGGGACAAAATTGCATGTCGCGAGGTTTATCATATTATGTAACCACATCCTCGTTACTTGACACCGTAAAAAATG
21243	TGCAGCAAACACAAACAGTGTTTATCATGACAACCAACCCTCCAAATAATTGCCCAATATCAATTTGTGAATCGA
165981	CGGTTTTATTGAAAAAACTATTAGAAACTTAATAAGTGAAATATATGATTTACTCAGATTAAAAGTGCCAGGTCT
86369	TGCAGTTTGATAGAACAAAAGGCAAATACCAAGGAAACACACCTTCTAAACATGTTGCATAGCATTGATGTAGCT
162915	TGCAGTCCAACACGATTTTTCCCAAAGTCTTATAATTTATATGAAAATACTTCAAAGTTCAAAAGTAAAACATGC
20911	TGCAGTGAAATATGTGTCAGGTAATGTACTTTCCACCCGAGTTAATGTGATTCCATTTGTAAATTTTTGCCCGCA
153342	CGGATCTGGTGTATCATACGGGATTTGCCTTTTCTATTGATTCCTACGGATTGGCACTTTTTAAATGATTACGCG
116817	TGCAGCGTAACGAACCCATACTACTAAATGTTAACATGCAATGATTTTAGTGGAGGACTAGCAACATACATCTAT
175980	TGCAGACCACCAAAAGTGGTTTCCCTTTAGATTTGTTTATTGCAAGCGACTTAAATGGTGGATAACGAACCCATC
151721	TGCAGGCAATGTCATCACCGAACGGAATTCAAGCCCGTATGGACGGAATCATGTTGGAACAACTTGATGGAGGTT
159907	CGGGGCTTGTAAAATTGGTATCATAAATATTATTTGAAATTCCGAGATAGTCTTGGACTAACCGTTTCATAGTCA
156424	TGCAGGTTTGCCTTGTTTTGAACTCGCTCAGCTCGAGTTTCTCTTGGTTTTCGAGGGCTTATTAATGTTCTCTAG
14775	TGCAGTAGAAGGTTTGGTTAAGAGTAGGAACAGAACCAATGACATTGATATAAAACTGAATTACAACTACCGAAA
134479	CGGAACATGTTAGCCTTCGCCAACGGTGCGTCTTATTTTTTTCTCTGTTGCTGTTTAACATTATATGGGAAAACA
111946	CGGAACCAGATTTTGCTGTCAACCTTGCCAACTTAATGTGCCAAAGTTATAGGCAAGTAACAGTTTATTATCTCT
168636	CGGATATTATTATAACCCAAAGACGAAGTTCATAATCCCAATAACATGCTTAAATAGACTAAAACGGCCGATAGG
55200	CGGTTCAGATTTTGAAAAGCATCAATGTTGAAGGGTGGTCTGCTGTAAGCCTTTGACCCTCTAGCTCTTGATATT
23813	TGCAGGTAGTTACTGATAAAATGTGTGGCTCATCTTTTACCTCAGATTTTGCCTCAAAATCGGGATCTTTGGGTG
80069	CGGATCCAAATCCTTCACCAACTCCTCCAAAACAGATCGAATCTGACACTGCTGAGTAATGCAGACCCACGCGAA
80250	TGCAGTATATATAGGGTCGGTCTTGTGCACCGCTGATGGAGAAATGTGTAATTTAATCATATATTGTATTGTGAA
112726	TGCAGGTGATATTTGATTTAGTTCCTCAAATAAAATTTCAAGATGCAATTGAACTCCTTGGCATGCAGCCTATTA
34478	CGGCTTTCATATCGTACCTGTCACAGAATCAAACACACGTGGGTTTATAAGCGTTTCATAAAAAAATCTCCTTTT
33334	CGGTACGGATCCCCTGTACATTACATATTGTGTTAAATTGCTTGAATGATTGATAAGCAGAGGCGGCCCTAGCCT
36455	CGGAAGCGCAGGGTCATCCGCCTCAATTCTTCTTTGAAACTGGTATATGTTTTTTACCCCTTCGCTTTTTGTGTT
89652	TGCAGAAAAGTTCCAAGAAAACGCATGAGCAATCCAAAATCACAAAAAAAAAAAGGAATAAATAAATAAAGGTCA
65876	TGCAGTACCTCCCAAATAGAAATCATTGCCCGAAAGTGGTCTTTAAAGTCGAAATGCAAAAGGCCTTTGATAGAG
184490	TGCAGAGCCTCAAAGACTAACTAATGAAAAAACACACGACATGTAGAGGTGAAACCATAATCTTGTTAAGTAAAG
98540	TGCAGCAAGCTTCACTTATCACCAACGTCTTCAGCTAGCTATCAGTAGTCAATAATCCTTAGATTCATATGTAAT
159241	TGCAGCCTTCTCTTTGATATTTGTTTCTGAGATTTGAGACAAGGTATGATATTGCAGAAATAGGTGTTCCATGTT
102298	CGGTAATTTCGCTCCTATTTGTTGTTTGTTTGCTCGTCAGCTACTGGTTTTTTGTCTGCCCGAATCTGTGCTAAT
168176	TGCAGTCAAGTATGTTGGAGAGCTCTACTAACAACTGGGCAGCTAATGAAAAGATTCGAGAACATAGATATAAAC
98108	TGCAGAAATTGAAAATAGCAAGACAAAAAGAAAGACAAAATGAAGGCAGATGTACTTGAAAGTAGTTGAGATGAC
157183	TGCAGTTTTGTGTTGTGGCATGCAATTTCTGGCCATGTAAGATTTTATTTGATGCATGCTATGTACAATTTCTTT
181081	TGCAGAGACAATTGTGCAAACTAGCTGTGCCCAAAATCCAAAACTTCCCAATCTCCTGAAGTATCTTGAAGTTTT
25689	CGGTCAAATTTCACCGTACGCCGTCGTTTAACTGTGGGGGAGAGAGAGAGAGAGGATGGAATGAAGCAAGCAAAA
35038	CGGTTATTCTTCATAATAGGAAATCCAAATCCTTTTAACATGTCTTCTGTCGAATGTGACTAAGTAAAAAATGGT
66953	CGGTATTCCTTTTTTCTTTTGCCTTCTCAACCTAGATTTTGAGGCGAATGAACAATAGGGAATGCTTATAATGAT
53154	TGCAGACTTTTATTTTTACACAAATGTATCCGAAAAGACAAAAACTTGCGTTAGACCGCGTAAACCATTTAGGCA
172784	TGCAGTTAAGATGCTCCTTCTGTCTCCCGATTTTCGTTCTCATAGTTGATATTTTTACTTTGTTATGCAACGGGC
144804	CGGTGATGGGACGAACGACGCGCCAGCTTTGCATGAGGCAGACATTGGACTTGCTATGGGCATTGCAGGAACAGA
154389	TGCAGTGTTTTCTTGATAAGAATGGGTACGGACGTTTAAGTCAGTACATTGTATAGCTCGTGCTCTTCCTTTTTT
8838	TGCAGCTGTGTAGGAGAAAGATTATGGTACCAGTTCTTACCTAAGTATCATATAGCTAAATACTAGGACAAAGAT
168241	CGGATAATATTGGTTTGATTGTCGATTTAAAACATGAAAATGTCATTTCAACCGCGGGCTACAGACTCCAACCAC
51390	CGGGCAATGCTGAATTTCAACGTCGAACACTCTAAACTTCAACCCGTTTCTCTATTAACATGGCACTAAACAGGT
135251	CGGATTCGATAATTCAATTTGCGCGCTCATCATTGTGCTATCAATTTCCCAACAGAAGTTTTCTTCAGCTTAATA
42495	TGCAGCCAAGATCAACTGTCCGTGGCAGATGGATGCAATTGGCTTTTTTAAGTCATCAAACTTTTTTACCAGACT
35956	CGGTGCTTCCCAATTTTTGACAGAATACGAACCAAATCTGCAACGACAGCAGATTTGCCTTGAAATTGTTGGATT
95379	CGGCCTTATGCGCTTCTCAAATTCATTGTCTGGAGGGAATTCCTGGAATAAGCACCAGTGAGCGAGAGATACAAG
143573	TGCAGTTGGCTCGGGAGGTGGATTCATGGATTCTACATCGAGTCAGGGCGAGTGGTGCAAGATGTTTATCTTCTC
12404	CGGTTCAGTTCGGTTGGGTGGATTCTCAGTTAAAATTATATTCTTTTATTTTCCTTTATCTTTTTACTGCAATCT
93102	CGGGTAACGTATCCAGAAAGGACAATTCTTTTCTATTATATTAGTTTTTTCTATTAAATCAGATTAGTTCATTAT
42503	TGCAGAGGAATTCTTTTATGCAATATTAATATGAATTGTACATATAGGGTTTTCTTTTAGTGCAATATTACCATA
155446	CGGCAGTGCCTCATGTGAGAGGCTAAGAGTGGCGAGGTGCGGGTGCCACTTCTTGGCCGCGCCTCGCTCAAGTAT
173385	CGGCTATGAGTTGTTGATATTTGGTGCATATGAGTTTGTGGGCTGCTTGTTTATTTTCAATTGACGTTTGTTCAT
142166	TGCAGATTTAGTCTTGCTATCGTCCAGCTACGAAGATGCTATATGTTATGTTGAGACGATGAACCTTGACGGAGA
142612	CGGTTGTATAGTGAGATATAGTATGTATGAACGACTTGCAGTATGTTCGAGAATACAAAGTGAATGTTCTGAAAC
165493	TGCAGAGGATCAAATAGTAAACATTCTGCTCAAAGTTCTCATTACACACGAATTTTACAAATTGCATTGGACAAA
119977	TGCAGGTGGCGAAACAGCATAAAACACCTCTCTTAGAATTTGCAGTCTGGCGCTGGTCACAACTCATAAGTACGG
97379	TGCAGAAAAGAAAAGAAAAAAATGTTGTTTATTTGTGAAAGTTCACAAGAAATACTCTTTTTTTCTTAGTCTACT
187873	CGGCGTCAAAGGCCTCTGCGACACAGGATTGGTCAAACTCCCAAAGATGTTCGTGCGGCCGTCTCACGAGTTGGC
81730	TGCAGATGGTGATATTGTAGTTACTGATTCTGCTGATAAGATAATACTTGCAACTCGAATTTTCCTTTTCTTCTC
119600	TGCAGCTTCGACATTGTGTGTTTGTGTCAATGTGTGTAGTGGGAGTTTTTGTTGAGGTACAATACATTAGACAAC
32651	CGGATACCAACCATGTTCAAGGGAATGAAGTCCAGAATCTCAGCGAATGAGTTTTGTGATTGCATATTACTTAGA
186358	CGGTCGAGTCCAGTGTTGAGGGGCTCATATCAGGCCCAAATTCTTACTACATTAGTTTTTTTAGGGGAAAAAAAC
177738	TGCAGTCTGCATTTGCTCCTGTTCCTACTTAAAACCTGATACATCTTACACTTTCTTTCTTATTCATCTAGTTTC
191192	CGGTTTTTCTCTCTTATTTTTCAGGAAAAACTGCTTTCTTCGCATGGGATCGAGTGAAGTGAAAAAGGATCGGTG
46296	CGGGGGATTAGGGTTTTCTCGTTGTAATTACTTATTGAATTATAGATATGTTGTACACAGTGAGGCTTTCAAGTT
27297	CGGTTGAACCATATTAATATGGTTCGGTATGACTAGTATAGCAGTTTGGAATATAAATTTCAAGTTAAATAATTG
34303	CGGGATTAATAATCTTAGTATTCTGATATTATGTTAGTGATGTAATTTAATTAGTATGGACGGCTTTGTTTTATT
19893	CGGAAATGCTTTCATCTTGAGTAATTCCCAGCCGCTGTCCATGCTTAACAGCCCCAATCGTAGTGGAAATCCAAC
57272	CGGCGTCCCATAATACTTGCACTGTTATCCCACTTTTTACATTTTTAGTTCCAAAAAAAAATAGGTATAGACCAC
12508	CGGATAATTTGTATTATTTATGACAAACGGGACATGATTTGTAATATAATTGAATATTCTCCATTTTTTTAATAT
170550	TGCAGGATTCAACACCGATAAGTTGAAACAGGCTGAGGAGTCGCTTCGGACAGTCATGTACTTGAGTTGTTGGGG
186852	TGCAGGCTTTAAAGAAAAATGCAACAGATGCCATGAACGAATCTCGGATTTTTGATTTTCTTGCTTCGGTGAGTT
96216	TGCAGCATCTTTAATTGTAGGAAAGTTGCAAATTGCTACCTATTAAACAATAGAAACCAAAAAGAGAGAACTCGA
150474	TGCAGCAAGATAGGTTCTGAGAGCACTAGAACGAGGCCTGCCGAGTTAAGAACAAGAAAGTGGGTTGAAAATGAA
103218	TGCAGCATATATAGACATCGACTCACGCAGAAAAGTCAATACATTTTCTCTGTTGAGAATATTCTAGAACTAGAG
77578	TGCAGAAGCATGAGTAAGCAAACTAAATCAGACATTAACTCTCACATCCCACATACCAAATTCGGCCAATGACAA
171976	TGCAGCATCTTCAGGGTTCCGCAAAGCTTCGTTGACATCAACGGCCGCTGCTACCACCCCCACATCGTCTCCATC
92151	TGCAGCATACACATTCGACAACATTACGTACCCTCCAGCCTTCGTCTCTGCCAATTCCGACAGCTTTTCCGACGC
95710	CGGCAAAATTAGGTGCTAACAATATGTCTCTTTGCTCTTTTACTAGTAGGGCTTCTCTCCGTATCAGTGGTTGTG
59180	TGCAGGTAACAAGTTCAGTTATTGCTATGCTATTGTTGTGCTGCATCAATCATATTTCATTTCATCACCAGAAAT
1677	CGGTAACTTGAGGCAATATGCCACTGCCCCACCTTCCCACTTCGAATGGTCCAAAAAATTGGGCGCCAACTTTTC
145292	TGCAGCAACTTTCTCGGAAGATGATGGGAACCAAGGCTGAGCAAACATGTTGCCCATGTGGCAATAAAGGTTTGC
92339	TGCAGGATTCTCTGATAAAATTTGCTCTGCTCACTCTCAGAACCACATTTCAAATATACCATCATACCCCTTTTC
187951	TGCAGAAACAAATTATATTTCATATTTATAGTGCAATAACAAGTGAGGAGGCTGCTGAGACTGTGTGACAGTTGA
34278	CGGGCCATCGCGGGCCCAAAACCCTTATACAGGCCCTTCACTCCCTCTGCCTTCAATATCTTCCTGAACGCATCC
37635	CGGCGGTAAACTTGTTATAGTTCCTTTTCTCGTGTCATTCTAGCTGTTACAGTTTATTTCTCTATGTGCGAATGT
49744	TGCAGTATAATAGAATCATGAGCTCACTTTTAGCCTTTAGGCTTAGTGAAGTAGTTTTAGTCACCGTTACAAAGT
33451	CGGCAGCTCAGATGGGGATATTGACGAAGAATGGTTGCAGATTTCGCAAATGCAATCAAGGTATTTCCGTTATTA
36147	CGGACTCTGAATACCTGCAAGCAATCGCCAAATCAGCCCTCTGATTTGCCCCGACATACTTGTATTCAGAGAGAG
157621	CGGGTCTTGGATAAAAAATCGATCTTTCAGGTCCTAAATCGGAAAGAATATCATCTTAATTTACTCCTAAATTTA
37851	TGCAGATCCCTATACACAACTTGTAATATATAAGATATACACATTGAAAACCTAACCATGATCTAAAAGTAAATT
112153	TGCAGGCGCTGGTGAGAGGTCGAATTCAGAGAAAGCAGAACGCCGATAAGTTGAGACGGCTGCAAGCGATTGTAA
46205	CGGCGAAACCCTCGATTTCATTGTAAACTATTCGAAAATTTTCAATTACATGACAAACGATCCAAATTTTTAATC
189940	CGGCTACCTCTTTCCTGAGGTCTGTTTCAGACTAATTCTTCTAATTTCATATCTGTTGGAAATTCTGATGTTATG
64635	CGGGTATATTCCATAACTCTTGTGTATTACTTTATAATTTTTAGGTACATGTTTAGGGATATAATCAATGTGTAA
16203	TGCAGAAAATAAGGAGAATATATTACACATCATCACAATCCATAACTAATAAGAACAGAGAAACGAAACGAACAC
36590	CGGGTAAACTCACAGTGCCTCCTTTGGAATCCTCTATTTTTCTAAAATAAATTGCATTTTTGGTTTCGTAATATA
161208	TGCAGAGAACATCCATCCCAGCCATTTCTTCGATGGCTGTCATCCTCTTCGTGATAGCGCCCTGCTGCGACAATC
26002	CGGGTTTTAATTTTCGCGTTTTTGTGGATCAAGTTAAGCAATTTCTGATTTTCATGTTGTCACCTAAACTGAGAG
45788	CGGGTTTGTTAGAAAGACATTCAAGTTTGATTGAATGCACACGCTTGACATAGAGTGATAGCACATATGGGGGAA
21081	CGGAACAATCTCTCGACGACAGTCCCTGGATTCTTCGCGGAGTTCTCGAATTTGACAGCCTTGACTCTCAGCAGT
3675	TGCAGATCTCATCGCGGAAGATAATGGCGATATCTGAGAATCAAACAGCTGAATAAAGAAGCAAAATAGTGGTCT
44619	TGCAGCATTGATAAACAAATGGAGCATTTAGATGAAGATAGGAAACCTGACACAACAATAGAAAGTATTATCAAC
92079	CGGATTTAATCCCCAAGTACATTAAGAATTAGAAAAGTTGCTCTTAGACGCCTCAACAAAGTGCAACAGATTGTG
2513	TGCAGCCGCAGCAGTAGCATAGATTCCAAGGCAACATTACCTTATCATGATTAATGGAGTACATCGAATTCATAA
35669	CGGCTGAATGACTGGTTTCATGTATTAAACTGTCAACCAAACCAAATTATCTGTTTTCTGATTTTTCAAACCAAC
114779	CGGCCGAAATGATAACAAAATGTCTACTGACAAATTGTGAGTTCCTTGTATAGGACCAAAGTTTAAATCTCTATA
55703	CGGAAACTTGCGTAACAATTTTATATATCTTGTTTGATTAAGACTGCAAGATTAGATTTTTTTTATCTTTTCAAG
186329	CGGTCAGCCTGTTCGAATAAAAAATGTCATGAAGCATGCAATGGAAATAATAAGAATCCCGAAATTGGAAGAGTA
88128	TGCAGTAAAGTTGGCCTCTCTGTAAACATGGTGGATCTCAACCTTCCAATCCTGCCGTAATAATTCGTGAATCCC
179112	CGGTGGTTCTTCAAGTTTGCCGCGTTAATGTTGGCAGTATAGTGCTTTTTACCTATTCCATTTTTCATTTGATGA
166720	TGCAGCGAAGACAACAGCTCCAGGAGTTGAGCAACTCACGAAACCAGAATTATGTAAATCAACTATCATCAATAA
3056	TGCAGCAAGTCGGCGAGGCAGTGGCGAGTCGGCGAGGCAGCGGTGGCATTCAGTGACTGTGAAGAAGAAGATGAA
118733	TGCAGCAGAAAGCAAGAAGAAAGAATATTAACTATAATTACACACTATTCATCCAGATATACCAGTTTCCTCTAC
123435	CGGTGAGTTGCCTAAGTTTTGAGGAATCCCTCCAGTCAGGGAGTTGTTTGATAGATCCAAGACAGACAACGTAGG
57883	TGCAGATACAACACACATGTATCGTTCGTTATAGAACACTATACGCAGGACATAATATGAGCAGAGGACTAATGT
116989	TGCAGTTTCCAAAGAAAAAGAAAAAGAAACCCCAAGCACGTGGTTCAGTAGTAGAGACTGTGAACACTTAAGCAA
153616	TGCAGTCTGTTTCTATCTTCAGGTTTTGCCAAGCCAAAATCCGAGACCTTAGCTACGAAATTTTTATCCAACAGA
74071	CGGGGTTCCAACATTATGCAATTGAAATCCAACTTGTGTTGCTTTCTATGGAAATCGGAATTAATTGAGTAAGTG
105189	TGCAGCTTTTGGGAAATGAACATATAATGCCTTCTCCACCAGGATGTACCCCAATTCTGTACGGAAGATCGCTAC
159276	TGCAGCGGCTGCTATAACCTCCACAGCAGCTACAAACCCCTCATTCCCTCTCAGTCTTCCATTGGTCGAATCCGC
167979	CGGGAGATTAAGTACGAAAATGGAAATTTCATGCCTCAAGTTTCTGACTTAAATAAGTATCGCCGCCTTTCCATT
58773	CGGTTCCAAGGAGGTCACCAGGCCTTAAGTTGCAACCATTGATAGTCTGATGGGTAAGTTGTTGGGTTATTGTCC
74042	CGGTGGCATTTTTGAAAAATGCTGAAAGGTTGGCGTATTTTTGCATATCGCAAAGGTCGTGATGTCCCTCTCAAA
28459	CGGAGGGAAGTCCATGAATAAGACACCCTTTTTTACATCCTAAAATAAAAAAGTAATGTTCAGCCCGACAGATAT
56199	CGGTGTCCACCTTCCTTGTCCTCTTTAGTAACGATACCGAAGTAAATTGACCCGATAAAAGCCATCAAGAATAGC
142662	TGCAGTTTCAAAATGTTCATCCAAACATGAAAATATTACTCATGCGCTTCAAAGGCACCTCAAACCTGAGATCTG
43489	TGCAGCTGAATACTGGACTTATTTATTTATTTATTTATTTTTATTTCTTTCAATTCCGCATGCTAGAGCAACTTT
93354	TGCAGTAATCTATATCACTTTTATGAAGATTTTCGAAGCATTCAAAACTATGAATAACGTACCCATCAGAGTTCC
38575	TGCAGAAATGTTACATTACAATAATTAAATCACCATATCTATAATTTCAGATTTGCAATCAAAATGTTTTGAATA
31297	CGGCTCGTTAATTTATTTTTTCTGCGGAGTATTTAATGTGCAAGGTCTAATTTTTTAATAATATGTGGCTGTATT
169181	CGGAATCGTTCAATGCTCGTTGCTCGTGCAATCTCACCTTCGGCCTCTCATGATATTGTGTCGGGTTGCATTCTG
159858	TGCAGTAATACGATCAGCTAAGCATGAACATAAGGACAATGTAGGAGAAAAGATCTACCCTTTTTCAATGCATTT
182653	CGGCCATTCTCGACAATTTAGGTATCATCACTTAAAAGATTGCATCTTCGCACTTAGACTGAATCTTAATCGATG
155520	TGCAGCGCAGACACAACGCTACTTAACTGCCATTTCTAACTAACTTATGTTATGCTATGTATGCTCCCCTGTTTC
113147	TGCAGCAGAAGCCCCAGGGCTGACGTGGCAGCTGGTCGGGACACAGCCACCGTGTTGTTGGACGGCTGTTGGGAG
96229	TGCAGCCAAATGGGACTAAAAACTCTAATAAAATAGAACCAGGCTTAATGTTCCGAGAGAAAACACCATTAAATG
140553	CGGGTTCATAATGAGCTACCCGTTGGCGAAGGTTGTTGCGGCAGACATGGAGAATTGTTTGAATAGATATCGCCA
95333	CGGATAAAGTCTTCTCTCAAATCTTGTTGCTTTATACTCGAAGGATATGAAAGTTTGCAGACTTCCAAACGCTAC
5308	CGGCATAGGGTTGCAGTAGAGATGAATCCAAACGATCGAAGGTTTCATACTTTGTATTGTATTGTCAATACACTT
43465	CGGTGTAATTACTTCAACAATAAAACCTGCGAAAAATTCTATACTATCGACGTGGGTAGTATTAATATCTTGTAC
109903	TGCAGCAGGGAAGGGGGGAAGGAGACCACATGAAGCTCATAGAGTGTAATTAACAAATATACGACAACATAAGAA
182262	TGCAGCCTTATTTATTTGTCGTATCTTCGATTTATGTGTTTTTAGGGGTTGTATAGGTGGGTAGTTGGTAGAGAA
18141	TGCAGGTAAAATCCCCTACTACACCATGCCTCCACAGAGGAACGCGGGGGAGTCTTCCGAGGCGAAGATCGTAAC
31305	CGGTGCCTCGTCGGGCTCCTCCACCTCCCCCTTCATCTGAAGCACCCCAAAATGTGTCATCAACCTCAACCAGTT
172202	CGGAAAAATGAAATTCCCATTTTTATGAAAAAATATTTGTATTTTAAAATTCATATGAATTATATTTATCTTTAT
52715	CGGTACCATACGTTCCATCAGCATCACGCCACCAAACTGGACTTCCATCGCGACAGCCCGGCCTTGATTCATCAA
26334	CGGTGTGACTCGACCAACTTCTCAAGCGAAAGATTTCAAATAAAATAGTTAACTACCAAGTTCGTAGGATCTTAA
140700	CGGAAATGACGTAGTGTCCATCCACATTTTCTTTCTTTTTTTCTAATTGTTCAATAATTAGTCTGATTGTCTGTA
59893	CGGCGAAGCGAGCGAGTCTAACAAACGAAATCCAGTTTCTGAAACCAAATCTAAAATTTGGGTGAGGCACTGTAA
178304	CGGAACCAAGATAGCTACCTTTGGTGTCCCAGTGGTACCACTTGTATAGCATATTGTGGCTATGTCTTCAGGTTT
148614	TGCAGTCTGGAGATTGACAATCAGCGTACGGCGAAGCACTGACCACCCTGCAATGCAGAAACAAACCATTTGAAC
116725	TGCAGATTTTAAACATATGAATGACTCCATTATCGGAAAAAGGCAAGGATCTGAAATGCTAAAAAGTGTGGCAAC
49116	TGCAGCATGAACAAGCAGTGTATCACAATTTGTCCCTCCCTGCTTATTTTTAACTTTAGGTGTAGGTTGATAGGG
124056	CGGACCTCTTTTGAGGTCCTAGATAATATTTCAAATCCTATGTCAAGAACAAAACCAACTTTAAGATCCTGGATC
153015	CGGTGATCGGACAACTGCCATCGATCTGGACATTTTTATGACCAACAGATCCTGGCAAGACTGGAGAGATTTGGG
166531	CGGTGTTGCCGACGACTTTGATGGACCCGCCGAAACAGTTGACTGTGTGGCCGATGAGCATGATATGCTCGTCCC
164024	CGGAGCCAGTATAACTCTAATACAATCTCAGCTCAGCTTTCACAATTGTAGCTGATCTAACTCTAATCAAGGGTA
35174	CGGTTTTACACGGTTCCCACTTCCCAACAACACTTCTGCTTGTACTTAAAAACAAAAGTGCAGCACGTGTCTCAG
99378	CGGAAAAATCTCAGCTCATCAGTTTCATCTTTTGATCTTTAGTTTTGTTATGGAAGGTGTTAAAGATAAAAGCCT
165443	TGCAGTAATATAGGCATGGAAAAAAGAATGAGATCATATTAAAACATTAAAAGTGGCTACAATTTGTAGTAGGTT
153234	CGGCATCCTTTTCTAAGCTTAATATTACGCACACACCGCCGATATCAGTTCTTACTCTGCTTAAAACTGTGGAGG
108395	TGCAGTTATGAATGAATTTTGAAACCCTTGATCTGAACTCATTTTAGATTGATGATCAAGATTTTTCTCTTTTTT
23676	TGCAGCAGTTGAAATCTCGATTTTTTGCAGTAAAAATGGAATAGGAAAAAAAAAACATTATTTAATTATGTAATC
36733	CGGTTGATAAGGAAAAAAAATTATAAGAGCAAGTAGGTATATACTGTTGAATGAAGATGTAATGAAAAAAAAAAA
190167	CGGATTCTTGAAATCACACACCAACACTGTTCATCTCCCAAGTTTTAACAGCAGATTTTTCAGTCTCTGTAATAA
169369	CGGACCCAGCCAACAATATTTTCTTTATTTCTCCACCCACTGATTATAAGATTTTAGGTGATGGCCCGCATAAAA
49664	TGCAGCATGAGATTTCCGTGCCATCAATCGATTGTCATGTTGTTATAATATAATTTCACACCCTATTGGTGACGT
13511	CGGCCTCCCCACCAAACTAGTCTTGAATATAGGCCCATACCTGAGAACACACATCATAAAAAAAAAAAGATGCAA
42195	TGCAGCCCCTAAAAACCCCTACATCAAAATGAAAAATACAAAAAAAGTACAGCCCCCAATGATAAAATAATGCAG
116701	TGCAGCCATCAGGTAGTTGTACATATCTCAACCACTTGTCTTGTGAATGTATTTTCTCCAGCCAACTTAAAAATG
97519	TGCAGTGTATCCGAATATCCCTTGTTTTTAACGGGCGATTCGCGATGGGACTCGAGTTTCGAGAGCCCAACTAGT
158057	CGGCGTGTTCATCGGCTGAGCTGGCACGGATGGTTGGAATGGTGAAGGTGCATTCCCATCATTCTTGCCTGTATA
100839	TGCAGAGTACATCTCAGCAGAAAAACATTGCGGTGTCTCTAAATGCACAGACAGACTCCCAAGCCTTGTATCTAC
31468	CGGTATTAGATAAAAAAATTAACGAACAACATTAGTCCTGAGGTATTAGTAAAAGTAAAGATCCTATTCCTTTCT
99485	TGCAGTGGTGTAGAATCTCAAGTTGGATTTGTATTTACTACTATTTCTACTAAACTATCAGTGAGTATATCTCAT
12666	CGGATGATCAATCGCCCTTTTCCAATTTCTTTAAAGAAAACAAAAAAGGGAGAGAAATAAAGTAAAGGGAGAAGT
66127	TGCAGTATTTGCAGAGTTGTAGAATCCATTTTTCTGTGGCGGTGAAGGACCCTCATCCCTAGATTGTTTTCTCTG
16307	TGCAGTCTTGGAAAAAGCTCACTCATCATTCATCAGAAACATAAGTTGCATTCTTCGATTCCCTATATGCTGATC
172417	TGCAGGGTACATCCCATCTGGGAAATCCTGCAAAGTTCCGAAAATCATTCCTTCCATAAAAAAAAAAAAAAAAAA
104566	CGGGACGGCAAATCATAGACAACATCACCATTGGTTATGAATGTATGCATACTATACGGTCACGGAAGGGAAAAG
178613	CGGCTACGTTACCGCCACTGGTGTTGAACGGGCTATGGATTGACGACTGATCCCACGAATCAATACAAGTCCTTT
9741	CGGATACCAGAACATAATCTGCTGTTTCATATAGCTCGTAAAATTTGAAACTGCAAGAAACAATATCTTACTAGC
140290	CGGATTTGGTAACTTCAATAGAAGTTCAGATCCTGCCAACTATAACCTCGTCGACCCCCCGTTGATGGAGACCAT
163309	TGCAGGTAAAAGCTTTACATGCAGATATCAGTTTAGCCCTTCAGAGAAATGGCGAATGGCAAAGGCACCTGCAAT
68087	TGCAGTAGGAAGGACAGGGGAAAATACCCGATGATATCATTTATAAAAGATATTCTCGTAATTTGTGGCGAAAAA
147567	CGGGGAGCAAGCACATACTCACACACACATGTATACTCATTAAAATAGACTGTTTTATGTTTATTATGATACGGA
14633	TGCAGTTTATGGAGCATCCAACACCACCCTTTACGAGACAAAAGGTACAATATCAGCCTACAAGTAAATAAAAAA
54452	CGGATACTTGACATATCTACGAATCAATGGAAATCAAATCCTATTCATAACAACAAAAGATTTTATCCTAATTTA
49697	CGGTCCAGTTACACTGGCCAATTTAGATCACTTGGAAAGAAATGGTAATACAATGAAAATAATATTAGAAATCCA
157731	CGGCCATGGAACTTTATAAATATTGGTGATTTGTGATATTTGTGTTTAAAATCTCGAACTCGAGCCCGAAATCGA
20819	TGCAGGTGCAGGAACTGCGGTGGCAGTGGTCTTGCGTACTGCTCTCGGTGTTTGGGGACTGGAGAATACAGGTAT
37476	CGGGACGCCATAGTGATCAGCTGGAGAATGGCATAAAAGGAGAACATTTCAGCAACAGTTGGGCCAAACCTTCGT
67640	TGCAGAACCCCATCTCTATGTTGAGGTCTACCCACTTCAACCTCATTTCCCAGTATGATATTATATAGTACAGTA
164373	CGGACTCACCAATAAAAGACGAGTTTCCCCCCTTCGTTCATTATAACTTCCTCATTGAACACACGGATCTCGCAG
34572	CGGCCCTGACAAAACTGGTCTGGGGCGAAAAAATATTTCGGCCACCTAATTTTTTTCTTTGGGTACAAAGATTTT
166467	TGCAGTTTGATGAGTTACGTTTATTGCAATGGCCAAAAGCAGACGGCCTGTTCAGACAATGCCGTTGAAACCGAA
187129	CGGTGCTCCAAACTCAGCTCAATAATTGTATATAGCACTAATAATAATGTTAGGGGGGATTCAAACTGTTTAACC
177520	CGGAAACAATGAATTGCATGCATTGTTAAACAACTGAACTTTTTGCTTCATAATGTGAGTGTAGATCCACCAAGA
150644	CGGAACTGAGCCCCATTAGTCATGTTTTAATCATTCTCTAGTATAGACCTGCCATGTATGTGGTAGATACATCAA
122881	CGGTAAAGTTTGGAGTTCAACCTTGGTGCACCTGGACCCGAGAACGGTGAAGTTCTCTGTGCCAGAAGTAGTTGA
169753	TGCAGCAAAACTTTCAGTATATAAACCTGCATCTCCATTCTACTATGGAGTTGATGTAATGAACTCCGTTATAGT
138236	CGGCTTTCGGGTACCTTGTCGCCTTGATTTTCCCCACGCTTTTTAGAATATAGATTATGATGACATTACAATGTC
12133	CGGCATCTTGAACTGGTGAAATATATGCATACTTTTCAAAGACATTAGCATTGGCATTTTCCACCACGCTTGAGC
84586	TGCAGAAAGTGTGAATCCGAAAGCATATCCTTTAGCGGATGCCCAGTTGACCATTACCATTCTTGATTTGGTTCA
36943	CGGATACACGTACTCATCTTTAAAATTTATACAGGGATAAATACTATCCCCATCAATTGCCGTAGTTTATTATGA
122429	CGGCCTCCAGGTATAACTTTAGCCTGATCTAACAATAAAGCTGCTGTGATATTTTCTAATGCATTTGTTTTTCTA
35838	CGGCAAATGAGGAGGATTCTCCTCAATTTTCCAATGTTTGTTCCTACCGAATCCTTGCTGCTCGAGCAGGCAGGA
68498	TGCAGTTCCGATGCCACCATGTTCGAGTTTAACACCAATCGAGAAAAAAAAACCTAATCATACAAACACGTATTC
179436	TGCAGAATCTTTCGGATATGGATATCACGTTCCAAGCTCTCAAGGTGAAATTAGTGTTTATCTAACTCGAAAAAA
136449	TGCAGGTCTGCTTTTCAACCTGGAAATGTGCAGATAAAGAAAAAACAAAAAAGAACATGGCTTATGCTGCTGTGA
118766	TGCAGAATCCATATCATTCTTTGTTGTTTTTGAGAATGTAAAGTAGTGAATAAATAAATATCAAAAGTGTAATCA
105853	CGGCTGCGGGGCCGATTGCTTTACAAAGAGACATAGCAGTCATGGATACGCCGTTCGCAGCTCCTCTCCGCTCTT
101610	CGGACCTGGTTGTCTGGCTGATAAACTTTATGTATCAAAAATTGGCACTTTTGGCATTTTTGTAATTTCAGGTTA
118719	TGCAGAGTGGTCATGCAAATTAGGGGGCCAACAAGGTGGAGAAAAAAGAAGAATCTGTTTTCTGTTACTGTAACG
43102	TGCAGTGAAAAGGTCTAAACGAACAAGGCATATATGGAACCAAAGCATGTAATGGAGATAGATCGTTAGACCTGA
189534	TGCAGCTTGCCTCTTCTTTACAACGTAAATGCCTTCCTCAGTCAGAGTCGTAGAAGTCGCTAGGACATGGGGTTG
159331	TGCAGATGGTTTTCTCTTTTCCATGCTGCCGTTATAACAATGTAAGCATGCAGATTCGAGTGGTGGATTCACGGC
49180	TGCAGTTTATCTGCAAATTGGGACGAGTCTATGCAACTATTGGAATCGTGGAAGTCATTCAATACACACGCAGCC
20669	TGCAGAAGCTGCGTCTTTTAGCGGAAGTGGGACTTTCTATTTTAAATTCTCTGAATATCAAAATTATACCTCTCG
182341	CGGAGAAAAAATTACTAATAGCAGTACGGCAAGTATGCTGAATTTGATCTAGATAAAATAATTGATATGAGGAGC
87332	CGGTTTCCATTCTTCAATGTTGGAAAACTTTTTGCGCCCATTATGTGAATAATTGGTGTAAATACAATGCAGCAT
39283	TGCAGTTTGAAAACACAGTGAGTAGGTCTTTGAGCACTGAAAGTGAAAGTAGACTTAGAGTTTCAAACATAACAG
180001	CGGTTTGGTCGGTTTGAGGGGTAAAGTATTTGTTAAATCATTGAGTAAAGCCTCAAAATTTCACAAGTCAATGTG
34863	CGGTTTCAAGCCCTATTTCAGGTTCACAGGTTGCGCAGCAATGCCTTTCTCGATTCACCGATTGTTTTCTGGAAA
83088	CGGTTCAATTGTTTGGCCAATCTTTTGAATGAACTTAACCACCAAATTAGCCCGTTCACGGTTTTTCCGATTTGA
159507	TGCAGCGACGCAGAGGGTGGTGGCGAAGAATCATTCAAAAAGGAGTTATGGGAGCCAAGATCAAATACCGACGAC
112727	TGCAGATTTTCTTCTGGGTTCTACAATGGGACATCAAATCTAACAGCCATTATCAACACAGCAAGAGCTCTAGGA
69291	CGGAAAAGGGCACTCCACGTTTCCAGAAAAGTGATTTTCCTCCAAAATAAATTCGAAATTCATCTCAACTTTTCT
91550	TGCAGCACATCAGATCTTAGCCCCAGAGCCTCCGACAATAGTTCGAACAAAGTTTTTCCCAAATTTTCCATATGT
5867	CGGAAATACAAGTGCAAGATTCTTCTTCTAGAAAACGAGATTAATTTATGTATGGTATGAATACAAGTGTGATGA
104365	CGGATATTTTTCATGATTTCTTGAAAGATATCTTCGCGCACTATGCATGTGTCGTGGGATACTGCGGGTTGTTTA
81781	TGCAGAGCCCATTAGCAACCCAACTAAAATCTATGAACTTAGAGTCCCGTGACTCCAAATGTGATATCTTATCCT
25492	CGGACATTGTTAGCTGAAGTTTCGCATAAATACGACGGAATAGGAGGAAGGGCTTACTTTTCAGGAAGTTTATAC
189913	TGCAGGGGCAAATGCATATGCCACAAAGTTTGCAACCTCTCCAATTATCACTGCAAATTGAAACAGGAACAAAGA
30153	CGGGAAGGGAATTTCTCCTTCGAGTTTCATATATGGAAATATACAATGAGGTTAGTTTCATTATTTGTATTCTGG
160386	CGGCATGAAGGATTGCTCGGTGAAGGGTTTCTCGATTTTTGTAAATTTTGTGTCGCCGTCGGTTGAGAGCAAAAA
180241	TGCAGATTCGTCGAGAACATCTGCCCATGGGTATCTTTCCTATTGATTGATCCTTACTTATCTCGTACATTGACT
84707	TGCAGCTCATATAATTAATATTCTCTATGTATACATATGTTTGTATGTGTATATACATATAATTATTTTATCGAT
187442	CGGAGAGAGAGCCGCGGCTCATGTGAAAAATGTCATTCTCCAGCAACTTTCTGCGTCTTCTCGCGATCGGGCAAT
14917	TGCAGCACTCCTCTGTCAAAAAAGGGGGGATAACAAATGAAAAAGGGAGAATCCTTATCTTCAATAGGAGTTCAT
51125	CGGGAAAGAGTTTATCCTCAACCATAAAAAGAAAGAAAAACCGACAGTTTTTAATTATTTTCAGGTAAATTCATC
97544	TGCAGAAAACTGAAGTTAAGAGTTCCCAGGTATAGCAATCACAACTCGTGTAAAATTATGTTATTTTTTATTTTA
86414	CGGCCTTCAGTCTTTTATTTATTTTTATTTAGATATTTAGTTACTTCTGTTTTATTACTCCGATATGGTTCGGTT
66142	CGGTTATTTTTGTTTCAAGGTTATGTCAGCTTCTTTTTCTTCTTTACGCTGTTATTTTATTGTGATGCGAAATCT
191410	CGGAAAGTTGCATGCTGTTCGAGGGTTATCTGTAACGAGTTAATTGCGTGCAGTGTGCCTGACGTTGGAATTCTT
111120	CGGATTCCGTTTGAGTTTTTGTGACTCAACAATTTTGGTTTCCTAATTTGATAATATTATACCAGTTATTTCAAT
8576	TGCAGGAGAGTGAACTATCGGTGGATAACAGGTGTATCCGTTTCCATCTCAAAGGGAACTAAAATTATCAGTACC
162104	TGCAGATCAATAATATCTTGAGAATACAGGTGAATTCCTTCAACCTAAATTTCTTTACCAATTTCATGATCTTCA
53547	CGGACAACATCTAAACTATCGTTTATTGGCCAGTCCATAATTGAAAAAATGCACGAAGAATTTTTTTTTTTTTTT
21119	TGCAGGTTTTATAATCGTCAAATTGGAAAAGTGCGTTATAATTGCAAAATTAGCAAAAGAAAACTGTTAAATGCA
156121	TGCAGGAAAATGTTAGACTAATCTGTAATAGCATTCTGCTTGAATCAAATAAATAATTATCTACAAAGTACCCAA
108830	TGCAGGGATAAAATGTGGTTTGGGTTGTAACTAAAACCTATTAAATATTCTTTTTTCACGAATTTTCAGGATGAA
8323	CGGTTAGGTCGCCTAAGTCATTTAGGCGGATTTGAGTTGAGAATCAAATAGGGATATGGGCTGGGGTTTAGGATC
121420	CGGATTTGGAAAGAAGAGGCGTAGGATATCAGAGGATAGGAAGATCTTGAATTGAGACGCTGGTGTTCATCTATT
171463	TGCAGGCACAATGCCCTCTCTCACTCTTGGCCTCTTTTTGTCACTTGGAAGATGAAAATGAACAAAACCAGTTAA
26823	CGGTGCCGAAAATCGAAGACATCCTATATTTGAACTATTTTTGAGAGTTTGTACATTTATCTGAAATTTCTGATA
187233	CGGCGGGCTGCTTTGCTTTCAGTAAAATAGTAAGCACGCCGCGGCCAGCCAGAATGGGCTTTAGAACTGGGTCGG
186709	TGCAGAATCAACAAAAGATAACAATATCAGGAACCCACAATCTCGGGAAAAGTCGTCCATTATTATTACCGCAAT
31719	CGGCCACCGTACGGTAACCCTCGCCCCCTTTCCATTGGTTTTCTCTTACTGTGTTGGGTTTCTCCCTGGTGTGTG
71377	CGGCATCACAAGCTCCCTGTCATGAGTGATGAAGGCCACGTTCATATTAGGACCCTCTGCAATGTAACCCACTTC
51896	CGGTAAAATTAAAAGAAAAAAACTAAATAATCTACAAGTTAATTTTAAATAAGCTCACGCCATTATCGAGCCCGA
33145	CGGAAAATATTATAGTACCTCAACAACTCAAGTCTTAGGTGACTGTCCGCCTTCGGACCCATCTGCTGAAGAACT
60387	CGGATTAACGAGAGTGGAATGCCCCCATATCACGTCGCGGGATGGGGAGCAAGTAGCAACAAACACCTGTGTTTG
22602	TGCAGTTGAGCAAAATTAGAAATACCAATTTTAGAATAAAGTGGCTTACTACTTTTATCATGCTGAATTCTAGGC
96766	TGCAGGAAATAAGAGAAGCACATGGTGTGTGATGATCCAAATATCAGCAGAGAATGTCCAATTGGAGAACGGCAG
16391	TGCAGAAAAATATACATCAAAAATTATAATTCAGCATATGCAAGATGGTACTAGAGAGCGCAGAACAGGGGGGAT
70462	TGCAGACTAAAATAATTTATATTTATGTGCCGCAAAAAAAAATTATATTTTATGTAAACCCAATCACGAAATTTG
169156	CGGAGCTGTCAGTAAAAAATAAATTATGATTGGTGGCTCAAACAACATTAACTCATGAGATGAAATATATGCCGA
33343	CGGAAAGCTGCCCTCCACGCAGCGTTTGACATGGAGAAAGGACTCCGCTCTTGCTGACGGCCTCCACCACGGGGT
188852	CGGAGGAAGACAGAATTTTAAATTATTGTGTTTGGTGAATTAGATCGCCCGACTTTCTTTTTATTTTATATTTAT
135147	TGCAGAGGCTCGAGAAGCTGAGCAGTCTGACATTGTATGAGTCCACCTATTTGGGAGAGGAAATTGAGTGTTCGA
54572	CGGACAGGAGCCGCCTAGCGCTTATGCGGCGCCTAGGCAGTCGCCTAGCCCTTTTTTTACAACATTGACTGTAAG
91680	CGGACTGTCTCTTTAATGCTAACTGTGTTCCCATTTCTATAATTGCTAATGGCAAACCACCACATTGTTTTAACA
162577	CGGAAGTAGAACCTGTGGATCTCTTGGAGGCCTATCAGAAGACTTATCAGTAGAATACTTTTTATCTACATATAC
135471	CGGGGCTTCTGTACTTGTTGAGGTTACTGCGGAAGGTTCAGGGTTAAACACTTGCATGAATTAAAAATGCATAAA
114197	TGCAGGTTACTGAAATTGTAAATAGTGCTACGTTGCCTTTTTTTTTTTGGCTAAGCTTTGTGTAAAAATGATTTC
46430	TGCAGCAGAGGTGCTTGATCGCAGTCCATGACGAGGATGAATTCAGCACCAGCCTGGATCTAAAATCCGCGGAAA
11835	TGCAGATTAAATTAATTAAAAAGAAAAACCTTATTGAGGGCAGAGTTGACTTTCTTCACCCATTCACCATCCTTG
80700	CGGCCCCCGTGCTCGAACCGTGGTCATCACTAGTCGCGGTTGTGACAACACAAATTAAGAGAGAGAGGATGGGTG
174503	TGCAGTGTGGGTTGTACTTTTCAAATCGAATATTATTCGTAATTTGTTTTTATTTCCTATTTGACAAATCGACTC
174022	TGCAGGGCGAATTTCCACTGTCTCATTATGAACCATTCGAAGAAGCCAAATATGTAGCAGAAGGACACAGGCCGA
16111	TGCAGAAGATTCTTGCATCCTTCTCTGGTAAATTAAGGAAGATGTTTGGTAAGTCAGTAGCAGAAGACAAACGAA
37114	CGGACCCACAATTTGCAACACTAGAGACAACTATTCTTGAAGCATTGCATATAATGCGAGACAGGAAATTTTTAC
44473	CGGTTTATAAAGGGAGATGATGGATTCAGGAGCTCGAGGTTGAAGCTAATAGCTAACGTGGTTGAGGGCCCGTGG
53641	TGCAGGGATAGTGTGACTCAGAAAGGACCAGTTCAAAACCTATTTGGCATTATATTTGTAAGAATATGATAGACG
5882	TGCAGTTTTTCGTAAATCTTTAAGGTTGACTCACGAGAGTCGCAAAACATTTGCATCTGGTAAAATTACTAATTT
183686	CGGTTTTTAGCCTATGAAAAGGCTATTTAAACTCGCAAGATGTGAAAGACTATTTAGGCCTTTGCAACAAGAAGC
40905	TGCAGTTCAGGTACTGAGATCGACTTTCTATACCCTTGCAAAACTTTTGCGATAAACTTGGGATTCAGGCTTGAT
79915	CGGCGAATTGCATGCTGTTGGGACGTGTTTTTAACAAGCTTTGAGTGCAGGTTCTTGGAAAATTATCGACTTAAT
161312	CGGAAAAGGTTTGCTCGCACACGCTTTTCTTTTAATGTTCTGGTCATTCGAAATTTGTTGATTTCTTTGCTATCT
115885	TGCAGTTGATACATGATATACCAGAAGAAGTCAAGACACTAGGAGTTTATGGTGATCAATTTAGAATTCAACAGA
33320	CGGTGATTATGGAAAATGATAAAATACATAAATTAAAACTATAATTGGCCCATGCAGGTCTTGAACCTGCGACCT
35275	CGGCCTTGTAAACTGCCGTTTTCTTAATAGCTTCTTTCTAACAGTTTATGGGTTCTGTTTATAATGCACTTTGAT
65133	TGCAGCGATTAGACCCAATCACTCAGAATTCTTCTACTCATGCAATTTGCTAAATTAAATTCATCAATTACCAAA
112529	TGCAGACACATCAACCCTGGGAGCTGAATTCTATCCAAGTTTTCTTCGCTATGCCCCAGAAGTTGATGATCATGA
155481	TGCAGCATGTCGATTAAATTCGACTTTAATCTTAAGTGGTATCGCGTAATTTCAGCACAATTCGACTTCAATTTT
135359	CGGTATCCTCAATCTTAGGTCTCAGTGTTTGTGCAACCTAATGAATCACACAAACATTCGTTAAACAAAAATGCC
165486	TGCAGTTTAGAAGATTTAAATTTATTATGAACTTGCAGAAGGTTCTTTCACCAACTCAAAGTGAATAAATTACGA
63215	TGCAGAAAACGAGAATAAAATAGAAACAGAATATTGCTCTCTTTGTTCAAAGAAAAAAGAAAAGCCAACTGCTAA
26314	CGGGCCTTACGGCCCCCACTGGTGCAACATGCGAAAACTCTTCACCGTGCACTTGCTGAGTAGTTTGAAGATCGC
158695	TGCAGACAAAAATGATAATGTATGTGTTTTTGTGTGTGTGTATATGTAATATTATACAACATGTAGTTTTTTCTT
92200	TGCAGTAGTTAGCAACCTGCACACACACCAACAAATATCTCTCATTTCATCGATCACATATATTGTATATATATC
135121	CGGCACAGCAAAAGGGATACGAAGTGTGATAGATCAAAGAGAGAGACCTAAGCAAAACACTTCACAATCACGACA
160809	TGCAGCTCGAACTGGTTCGGATTGAGATTTGCTGATTTTTCCTTTTTAAAGCATTTCTGTTGTCAATTTTGTTTT
143163	CGGAACCGAAGGGCTCAGCCCAAGCTCCTGCAACAACACACCAATGTTATTTCATTTTATGCTTCCTTCAATTCT
150172	CGGTTGATATGGTGCACGATGCTAATATTGAGAATCCAAGTCATTTGCATAAAATTCTGGAGGAAGCAGAGATGC
14858	TGCAGATAGTCAGTGTGAAGCGTCTCTTGTTTATCTTTTTCCTTTTCTTTTTGTTGGTTATTTCTTTCTACATTT
95969	CGGCAGGTCGGACCAATTGATAGAGCAGAGGTTATTTGAGATTGAATTTTAAGTAAGGCAGGGGGATAAAACTAC
188300	CGGCACTAAAATAGATATTTCCTTAAGCATGTCTAAACTCTTAGCCTCCTCTGACTTAAATAGTGAAAACTGAAA
159994	TGCAGATTCGCAAGGATGTCGTCGTCATCATCAAATATTCAACCAGGTAATAAGTTATGATTTGTTTCAATCCGT
34241	CGGGAAAAAAATTTAGATGGTAAAAATATTTTTTGGTTATAGTTCGGATAGAAAGAAGAATCCCCCATATTTTGC
160355	TGCAGTTCCAAACGGTCAATTCCTTTTTTTATTATTTTAATTTCATTTCAGTCACCCATAAATACCCCTCATTCA
171953	TGCAGCTACACAAAATCCAAAACCACACGCGATTAAGACTAATGAACTCCTTCATTATCTGCTAACAAGAGTGAC
31860	CGGCTCTCAAGCTTTTACAGAATCAGCCCTAGGCCTCCACAGTCCAAGCCTGTACTTCTGGGCATACTTCAGTAT
20891	TGCAGGGAAATAAGCTCCAATCAAGCACTGATTTTAGCAATATGGGGGAATTATGGTGTAAGATCATTTATTTGA
36174	CGGCATCGCCCTTCCACTCGATCTGCACTCATATCGTATCACATACATATACATATTTATTTGATGATGTGCTTA
13495	TGCAGATTGTTGTCATTATCCATTGTGCATCGTAATAGAGCGTCAATACTAAAATGTTCCCTCTCCATTACAAAG
187347	TGCAGCGGGCATGTCCTCCTTAGGTCCGTCCTTTCAGAAAAACAAGAATTATGTTTTTCTGTTGTTTCACTCCTT
75555	TGCAGTACGGCTGGATGGTTATTAAATTCAATTTTAGAAGAAATAATCAACTTTCTTATTTTGATGATCCGCGAC
32160	CGGATAACCAGTCCTGATAGAAAGCATTGCCTTGATTCTTCATCATCTGATGACAAGAAACATGCCATGTAAGAT
40317	CGGATTAATTATTTAGGTGGTCTAACACAAATTTTTGTCCAAACAAAATTATATTTTTATGTTATCATCGAAGTG
103156	CGGTAGTCCATAAATCAACCCAAACAGACCGAAAATACTTGATTTTTCGCAATCATGCACCAACAAACGTGAGGG
12787	TGCAGCCGTAAAACCATTGCTCTTAACCCAACACCACTGCGCTTCATCCAACACACATCGAGCATCACTGCTTTT
40234	TGCAGCTCTTCCCACATCTCTTGAGCCCTGATATATTATATGCAAATTAAGGAAGAAAATAAAATTTTCTCATCT
46971	TGCAGTCGAGTATAGGTGTGCCTAAGTAGCACACCAAGCATTTCAGCAGCTTTACTTTTAGGTGCAAGAAATGAT
165169	CGGATGTTAGTCAAAGAAAATGCACTTCTAACATTCGTGTTTCGCGATCTCTGAAATGTCTGGTTCATGTGGAAG
26555	CGGAATTCTGATAAGTGCTGTTGAATTATGAGTTACTAATTTTAGGTTAATTTGACATATAATTTTTTTGGATTT
173170	CGGGATTCTCATTCATGGAGCTAGCTTTACTGTCTAACGAATATCGTGGGGATTCTTTAAGCTTCATGTTGGCCT
142073	CGGCCATGATTGTAATTGTGTTGTCTTTAATCTATGTTTACGGTACCCCTATATAAGTGACTTAGAATGGTGGAA
103316	CGGTTGATTTTTACTTCCAACCTTGAGGACACGGCTGTTTCGGCGAAGGGAGCAATTGATAGAGTACGCGTTTCT
37996	TGCAGGATGGATTAAAGTGAACTCTGATGGTAGTTTTAATGGGACAAATGGAATGTCCAACGTGGGATATATTGC
177012	TGCAGTGCTTTGCCGTCGTACTCGGCTTGCTCTTCCATCATTCGTACGCACTGCAACGCCTCCATATGGAAGGCA
34864	CGGAGGACATGAAGGTGATGCTCTCTACGCTTAGGAATGAAAATCTTCTCTCTTTTAAACACATGGGTAAGAAGA
31138	TGCAGTCACTCGTAAGCTGGTTTCCAGTTAGGTATGAGTTATGCCCCGTGTATATGAAGTAATGAGATAGAGGAG
165422	CGGTAAAAAAATTTTAGTTTGTCTTTAAATTATGATAATAGTTAAGATTTTACTAATTAGAAAATTTTAAAAAAA
104651	CGGTGTATGATTTTCAGATTGATTTTTCCTCCATTTCTACTTTCAGCTGACAAATGATATAAAATAGTAGGATAA
81929	CGGGCTACACCAAATATTTTGTTGGAATCAATTGCAAAGCTTAATGAAACGCAAATTAGTTCAATTCGCCAATTG
186374	TGCAGATAGATAAAGGCAACAAGCACAAGACATGTCAAAAATCAGCACACTCATTCAGTAAAAAGCTACTGAGAA
101405	CGGCTTTCCCTGATTCCATGATTTCCAGTAATGTATCGACGATGTCGACAGCCTGGTTCTTCTCCTGTTTTTTGT
148046	TGCAGATGGCAGGCAGATTGTGACTCGAGCCAAGTCTGAAGCAAATAATTACGAGAGGTTTGGTACACAGATTCC
101358	CGGGTTGACTATTTTAGTCAATTATTTAAGTCATGATTGAAAGTTTAATCCTGTTCAAATTCACTTGATCCATTT
157827	TGCAGAATATATTTGATCGTTTCGTTTCACGTGGCGTTGGAACAACATGAGAGACCAACCTTGCTTGCTACAATC
96763	TGCAGACTTACTTTGTGATTCACGTAAAGGATTTGGATTTTAAATGCTAAAAGCCGAGCAACCCTCCCTGATAAA
32355	CGGTTAGATAGTTTTACTTCTTTATCCAATTCTTGCCCTTGCTCAATCCTTTATTACATTTCTACTCCAACATTG
61593	CGGGTCGGTTTTTTGTTCTATGGATATGGGATTTGAGTTTGTCATACACAACATCCCGAACCCATATTTTAAAGT
154294	TGCAGCATCTCTCTCTGCCTTCTGTTGAGTCTGTACAGTCTGTAAGTTGACATTAGATGGCGCATTAGCATTGCT
77848	CGGCTTCAAAAATGTCTTCTAATCTATTGACTGCCAATTCAAGATTTTCAATCTTGTTAATTGGGTCATGGGCAG
98054	CGGGTCTTGGCAATAATTCAGGACATCCACCATCCCTTGGAATGCGAGGACCTGAGTAACATGTGAGGCCACCCT
113498	TGCAGCTGATTTTGAGTTCTTTTGTTTCTCGGGTTTGTCTTCATATTAAAACATTCCAGATGAATTCTAAATTTG
66768	CGGCTGCCGAAACTAACAAGCATCTGCAAGGCAACAATGATATGTGATTCAATCAAGATAATTCACTTGGAGGAA
114715	CGGAATATGCAGGTAACTTTATTTATTTATTTATTTTTCTTGTGTTTATATATTTCTGTCATTTATTTTGCTCAA
181270	CGGCAAATTTAAAATTGAATTTTTTTTTTTATAACTAAAACGTAATAAAAGTTCAATTTGTAATAACACAAATGT
21105	TGCAGAGTGTTGATGTGAGTTGCTGCCCTGGGATTGGAGGAGAGGGTGTGGAGGTGCTGCTCAGAAACTCCTTGC
68744	TGCAGCGAAAACACGTACCCGCGGCCCGATGGCGTTGGTACTCCGCGTCGGACATTTTCTTGAAGTGACGGGGGC
165868	TGCAGAATTTCATCAATAGCTGCTCAAATTCGTTATTAGTTCATGAATACGACCAGAAATCCTTCCTTCCTTGAT
69259	TGCAGATGTTTGGCAAGCAGATCTTCCAAACAATGTGCTCTAACAGTTGATAGGATTTGGACACGCCAAAACGTA
46948	CGGTCACGAAGGAGATAAAACATTTCATGATGAAAATAGCAGCAAACATGCTGATGCATTATGGTGTAATGCAGT
179500	TGCAGCCATTGTTGCTTCCTCTTCGTCATTGTCAATCTCCAAACTTCCATCGGCCTTATATCCAAGAGCCTTTGC
20686	CGGCCTTGTCACCGACACCAGCCTCTGCACCTCCTCTGTCACCTTCAACGCTCGCGCCTTCGTCTCTATTATCGC
49005	TGCAGCCTCAACATAATATCAAGAATTCACCATCTTGTGCTGTAGATTCATCATCTATCAAAAGAGTTACTTTGT
152121	TGCAGAAAAGGAATTATCTCTTAAAAAATAAAGTCCCTAAAAAATGCCAATTTTTGTTTTCAAACCTGGCTCATA
153384	CGGCAAACAACGGCAAATGTAGCCTTCCCCAACGCTCGAATCCTCGCACTGGCTGTGGGGCGACTGGCACGCATA
58915	CGGCGGACACAGCTTCAAAGTTGCGGACTTCAAATTTTTTTCGATTAATTGTCAAGGCTCGAATCACTGGTTAAT
10040	TGCAGTCCAAAAAGTACAAACTATAAAAGATACATAGTCTAAAGTAATTCAAGAAAATCTTGAGAGCATTAAAAT
102452	CGGAAAATCTGCCACCAGAACCACAACTACAACCGCAACCAACACCACCACCTTCACAACCACCGCCGCCTCCGC
31573	CGGTGCAACTGATTTAAAAAGAAGATTTGTTTTTCACCATTTTTTACGAAATTAATCGGATTCAACCGATTACAA
115426	TGCAGTGTATCTAGGTACGTACCATTGCCATATCAAATATTTGTAAAATATTGCATCATATGTTTAAAGTAAATA
25300	CGGCAGTGTTAGACCCTCCTTTCAAATCACAAGGAATCTGCAAGAGTAGCAGTTGATAACTTGACATTACACATA
134677	TGCAGATTCCACAGTCGTCGCAATGAAACTGTCCTTTGTCAATCTGCACCAAACAAGAACACCGATTAAACACTG
179491	TGCAGATAACTTGCTCTTCATTCGAACCAATTCTCCTATTTTTCTGTATAATTACAGTGTATCCATCTTCAGCGC
42512	TGCAGATTGACTCCGCAAATTGAGTATGACACGGACACCGCCCACATCTAAATCCTAATTCATACAACACTATCA
135413	CGGTCGAAGATGTAATTTCTCGTATCAATTAACAAAATACACTTATAAAGTTCTTTTCAGGAAATTTTTTTGCAT
38369	TGCAGTACAAGATGCAAGTTTGCGACGGGGCCGATGGCAAACTCATTTCTGAGTTTTCGGTTTGCATGTGGCAGT
180149	CGGATGAGATCAAGAGTGTTCAAAAGAGATAGCAGGGCGGCATAGGCTGTCGCCATGGAATACTCGCTTTTGTTT
121458	TGCAGCCCGTTGCCACCAGAAGGTTGAACCATCTGAACATAAAAAACCCATTACCCAGTTATTAGGGGAGAAAGA
177280	TGCAGTTAATTACATCTAACCAGTCACCGTCCACTCCAAACCGTTGACTTCTTCTTCTTCTTTTTTAAGAAAATT
150386	TGCAGATTATGATGTGGGACCTCCGACCCCTACATCTTTGAAGGCTCCTCAGCAGTCGAGGGCGTGGCCTGATAT
34401	CGGAACTTGCAAAACCCATTTTCGTTTCCATATCGATGAAACCCAAGGTTTATTTCTTTCTTATATTACTATAAA
119906	TGCAGGAGAAGCAGAGAACATACACTCGGCATCGTAGCCTTGCAGATCATCTTGGAAATTCGTTGTTGGACGATG
54216	CGGCGTCGTAACCCTCCATGCTCGCCTTAAAAGTGTACCTCCCCGCCGCCGTGGAGGCGGCGGTGGGGGGGGGGG
134009	CGGATAAGAGACCTTTTATCTGACTGATTATCTAGCTTAACCATCTATATAGTTTGCATTGTGTGTTTAATCTCT
22050	CGGAGTACAAATTAATAAATTAGCATCGGGTCAAATGAATAGATTGATACACTTAAATCATTTAAATAGCTTAAA
14333	TGCAGAGCAAACGAGGATTGTCAGTTATGTCAAGCAGCTCCAAGAGATGGGAAAGAATGGTCAGTTGAAAGGTGA
56336	CGGTCTTGGATAAAAGAAGGTTCCCCTACTTTCCTCACCTCCATGCTGGAATGTTTGCATTTCAGAATCAGGTTT
98968	TGCAGATGTTCTAACCAAAGCTCTGCCCGTATCAAAGTTCAATCATTGTTTGAGGTTAGTGAAGTTGGAAGCTCA
45500	CGGAACCAATTATACGTGCATTTGGGATTCTTAAGAAATGTGCTGCAAAGGTGAAATGAGTCTGATTAGCAGTTA
187644	CGGATCTAATTGATGATGCAATGATGGAGAACCTCGCTCCTCTACAACTATTCGATCCCATGCCTGCTTCCTTCC
111255	TGCAGACCTGCAAAAATTATGGCATCCTTCCTGTATCCTTGTATTTCTGTTAGATTACCTCTCTGAGTTTTCTCT
82972	CGGAGGAACAATATTTGCCTATAGTTAAATTGATTCATAAAAGTGCACAAGTTGTTGTCTCTGTCATTGCTGAAT
148175	TGCAGAAACATTAGGATAAAGTGATGGTTACTGTTTCGCTTCGCCCTTTCTTTCGGGATATAATTCACTAGAATT
188041	CGGATTATACAATTTGATTCTTTTTGGTACATAAATGTAAATTATTATTTTTATTATGAGGTTGTACCTAGAATT
103242	TGCAGTGTTGAATGGAGTGACAACGGTGAAATTGTGCTTAAAACTGTTCGTACACATATTTTTTAGTTTTGTTGC
163540	TGCAGAAAAGTAAATAAATGCACGAACCATCCAAGGACAACCTAGCAGCCACATGATTGCACAAAAATGTGAATC
121973	CGGGAAGGAACAAAATCCCACCTAATATGGCGAAAAAAGTCCCTGAAATGCAGCATTTGATCAAAAACAAATTTA
32603	CGGCTATTTTCCTATCGCCGAACAACGTCGTTGTGATGTCAGAACCATTTCGCCTTACTTTGGTAGGTAAGTTTT
11134	TGCAGAGGTGGCTGACTTTGACCGAGGACTGCGAGCTCTAATCCAGGCAGGATTTCTGAATTCTTCCGTGAGGCT
189816	TGCAGCAATGAATCCAGACGAAACTCTGCTGGATTTATTACTTCCAGCTCGACAATTGCTGAGGCCTAATGATGG
110890	CGGGCAGCCATGATGCACCTATTTCTTACTGCTATTTTGTTTGTTGATTATTAGATTAGCAGAATTCTGCTAAAT
36834	CGGCACGGCTTCACCATCGACGACTTCCTCGATTTCCTTTTCCAAGATCTCAATGCCCCTATCAATACTCAGGTA
172970	TGCAGTGTCTTTCAACGAGCTCTGTCAAAACTTCTATAAGCTGCTTTTTAACTTCACCCGTAAGCATACGACCGC
154363	TGCAGGATCCGATGGACAGGTGGTAAGACTCATCTGCATTCCCAGATTTGCTGAAACAGGAACAGCTGTGATGGT
76237	CGGTTAAGCGGCCTAAATCGTTTAGGTGGATTTGAGTTGAGAATTAAATAAGGATATGGGTTTGGGCTTAGGGTC
178432	CGGTACTCTCACATCATCAGTTGATGTGATCGCAACGCCAGTCCTAACAGTTGACACATGAGATTTAACGGCCAC
176773	TGCAGCATGCAACTCTTCTCTTCTTCATCAATTTTTGTTCTAGCACCCTCATATCTCTACCTAACGCTTCATTCT
172368	CGGGATATTTGATGGGCCCACCAGCTCGAGGGCATACTTTCCACATTCCATCCACCGCAACCTAGCAAGGCAGGC
106306	CGGTTGACAAAATAAAAAGAAACGAAATTTCACATTACATTACACATAAGAAATTGTTTCAGCGTACGGAATCGA
95460	TGCAGTGCAGTACTCTAAACTGTACGAAAAATCGGACCGGCGAGGCTATTGGTTCACTGCTCGGACTAATGGTTC
173986	TGCAGAGGCGTATCGAAAGTCTGAGCTATAAATTACCCTCAGAGCTCGTTTCTTCAACTTATTCATCATTGAGAA
6800	TGCAGCAAATGTATCCTAAATATATAAACTAGTAAACTGCATTATCTTATATCTAGCAAGAATAATAAGAAAATA
152806	TGCAGCTTCACCAGTCCCTTCAGCGCGTTCAATGCTTTCCGCGCCTACGCAAAATTAAATAAATAAATCAACCAA
25591	CGGCTTGTAAGAGTGGGATACCCTCACCTTTATTAACTAACCCAGGCTTCAATCTCTAGTCGATGTGGGACAAAT
103561	CGGAAAAGTGAAGGGGGTGAAGAATGACAACGCGGAAGATTTTGGAAGGCGAGATTCCAAGAAACCAAGATCTGG
90152	TGCAGTAACACAGTTGCATATCTGCCATAATTAGAAATTTTACAATATTAAACATAGTTTTTCTTTTTTCCCTTT
187964	CGGGGGCATTTTTCTCACTTTCTTTGTCGAGTGTGAAGAACTAAAAGAAGACATTTTTTATAAACTGAAACCAAA
11215	CGGTATCACTTTACCCTTTTTATTATGTATTGGGATTATTTGTTTTATTTCATAACTGCTCATAAATATATACAA
33836	CGGTAAGTTCTGTCAGCAGCTACAATTGTTGGCTTCGCTGTTTCTCTTTCTATCAACTTTGCCCCAATTTTCATC
89397	CGGCAAATCTGCAATTTGATGGGGTTTGTCCAGATTTGGGTAAGTTGGTCTGATTGTCAAAAATGGTGTATTGTG
67849	CGGGATGGAAACGAATAAAAGGACGCCTATACTTAAATCTGCACTTGTGTATAGCAGCTTTCTTGGAACTTCAGC
11996	CGGAACGGGCATAGCCATCCACAGGGGAGGCACAAGATCCGCTTATGAGCACGATCTTCAGTTGGTATGAATGAA
17426	TGCAGAAAATCTACATACAATCACAAACTACTTTTATTATTCACACAAAACAAAATACATACATATTATACTTAA
137524	CGGCCGTGAAGGAGTTTTGGGGTCCTGATTCTTGGACGATAATTTTATAGATACATATTGTACATACCCTCATTA
118578	TGCAGCTAAATCATTAAAAATATACAAATTTTGTATTCATTACAATTCAATCATTTTAAATTAATAAGCACACTA
158032	TGCAGCTCCTTCACCATCTCAAACCAATCATTGAAGTAGTAGCTCATGTTTTTAGCATTCGAGCCTTTTGCTCCG
77452	CGGGTTCAAGTAGTCGGTGTCTTATTCGCTGGGCATCTGGCTTGGGCCGACGTGTTGCTTTGTTGGGCCTTCGAT
190947	CGGGAATGTTTTAGTAGGGAAATGGGAGAAAACTTTTACCACGAAGTCTTGATATTCCACTATGCTACCACCATA
143690	TGCAGAAGTTGGCATTATTAACTTGTTATTTTTATTCGTATTCAATTATCCAGGCCTTCAAAATATATTTTGTTA
116351	CGGAACCGAGCCCAGAAAAATGAAGGCACGGTTACCGTTTGAACCGTAACTGGTTCATCAATGATTCATGATTCA
166078	CGGGTTTACTGCCAGCTTCACGTAATATATCTGACGGCGAAGGAAGAGTACAAGTTAATGCCATTTTTGAACCCA
41935	TGCAGGAATTGAAGTCAAAGTACAAGTAAAAGCGACATTTCAACTTTCTGAATTTTCTTTCGTAAATTACATACG
68284	CGGCTGTAGGCGAGTAATTAAGAAATATAGGAAATGTTCTCTGTGTTTGTGTACCTGCTGACTTTATGGCAGTTT
66681	CGGACTATAAGCCCCCTACTAATCGCCCTTTTAACGCCTAGTGATTTTTGCAGCATTCATTCATTCATCAGCATA
149459	TGCAGATCAAGTAATAGATGCAAGAATTATCGACGTTAATGGGAGAATCCTGAACCGAGAATCGATGGGCGAAGA
179410	CGGCTTTGAAAATTTGAATTAATGTATGGCATTGAGAATTTATACCGTTATCAAAATTCAAGGAAAATCAATCTT
23744	TGCAGCGAAGATCTGGAAGAAGCTGGAGAATCTATACATGACGAAATCAGTAGCCAACCGTCTGTACATGAAACA
32021	CGGATACACGACCAAGGGAGGAGCAATGCTGAGAGTCTGAGTATGCTGCAACACATTTTGGGATTAAGTACTTGG
93622	CGGAAATGGTTGCAGTTCGGGTCGGCCCAACTCCAAGAGGAAATTCGGGCGGAGCCCTTTCCCCCAGGCCGAAGA
170222	TGCAGGACCAGTTTCGGAATCTGGAGGAGGCGGATTGGATTTTTATAAACACTTTTCGCGAGCTGGAAGACGAGG
151484	CGGGTGTTCTATATATACTCCTGTTAAGGTCTTCTTTTATTTTTTTTCTTTCTTTGTTTTTTTCTCGGAAAAAAG
162045	TGCAGAGAAATTTTGAATCGAACGTGTTTCTATTTTGTTTCAAGTTTCAATATATTTTTTATTATTAAACTGCAA
154513	TGCAGGATGTACTTCAAAAGGTATAAATTTCTTTGTAACGCAAGCCGTCTTCACCCGCAATAATAATCAACCGTG
90867	TGCAGTTAATAAACTTGTTGATTAACTTCACGTAAATGTGGATTTACTGTTACGCAAAGCGTTGGAAACGTTTAA
66132	CGGTCCAAAATGCTCCATTTGATCAAATTCATGCTTCTCACTAGACCAAAAGCTCCTGTTTGCCTCAACACTCAA
158362	TGCAGTTCCCTATTAGAACCCTGAACCAGATCACTGAAACTTCAATCAAGTTATCGATCTTCGAAACTCCCAAGG
123308	CGGATCATATATGTATTTGAGCGGATGGATGCAGTCCTGATGAGTTTTTGTCACGAATTTGATAAGTCATATCTA
34692	CGGCCTTCCCCAAGGCTGCGAGAATCTCGACTCTCTCCCCTCACTCGATATGGCCACGCAGTTCTTGATCGCGCT
70116	TGCAGCGCGAATCCCTAGCTTATCTCAATTATCAATAGAACTGGACATCAATTTCCAATCTGGATGAATTCGACG
15579	TGCAGCTAATATTTTAATGGCAGGATCGATCGACTTGGCAGCTATAGCTACACCTGAAATCAAACCACCTCCTAC
64687	CGGTTAGACTACCTAAATCATTTAGGCAAATTTAAGTTTAAAATTCACTAAGAATATGAGTTTTAGTTTAGGATC
146563	CGGGGACATGGCTATAAAACTTGTGATGTTTGTCTTCCTTATTCTACTAAAAAGATAATTTTTTCTCGTATTGCT
21044	TGCAGTTAGATTTATGAGGGCACTTGTTTCTCGCGGTGTAAGTGAATTGTTTTGCTCTCTTACTCTGTTGCTTTC
973	CGGAATCCTATTCTCTTGCCATCTTATATAACCAAATTTATATGATATTGATAATAATGGATTAATGTTGATAGT
100387	CGGAGTTATTTAGTAGTAGATGAGATTATGGAACTCCATATTCTCTCATTTATAGTTATTTTAACTATTTAGTTC
30783	CGGCGGCCGCGGTGACTTGCCAGGCGGTTTGTATTGGATTAGCGTGGATCTGCAATTGATGCGCCGCAGGTGTAA
37720	CGGAATGACATAATTGCCCTTTTATCAAAGAAGTTTTATGCTCAGACTTGCGATTATCTAAAAATCAAACAATTC
102496	TGCAGCAGTTTGATGGAAGGGAAAACTTCTGCAATATCAAAACCCGCCCCCAACTCTATCGCCTCTTTCAGAATC
32093	CGGTCAAAATATCTTCTGTGACAGAACCGTATATCCACCCGATCTGATGCAAAGGTTAGGCTCGACTTAGCTAAG
189910	TGCAGACATTCCTGAAACTATATTAAATCAAACACGAGTGAGATGTTATAATTGTTCAGAAGTCACTTACATATC
163101	TGCAGAAGATTTCTCCAATTCCATCGTTACTAGCGACAAAGTCTTCAACGAAATCAATGAACTGTGTTGGGTATA
178505	CGGAATTTTCATGCTGCCCATTTAGTGTCACGTCAATCGAAAAATAGGCTAGGATTTAGAATGTTCGGCGTTGAA
122586	CGGCCCAATAGGCCTTGACTCGGCCATTCATCGAGCCGAGTCTAATGGAGCCCCAACGGCGCAACAACCTCCGAT
101933	CGGATAAACGGACCCTAATTTTTATTGGACTTTCACTCAATTAACCAATATAAATCGTATTCTCCTAAAAAAAAA
178696	CGGCTATGCTTAAATTTTTGTTATTTGATTTATTTTGGATTTTTAAAATAATAGATATTACGAGGGTATAAGCGT
40089	TGCAGCTTGTAACGTCCAAACACCCCCAGTCAGCCGCTGTGATGGTAACTAACATATAATTAATAACTAAATGCT
150282	CGGTATTTATACTCAACTTGTAAAAGTTGAGAATTTCCCCTCAAATTATTGTCAAAATGTTGTTTCTGTTATTCT
41037	TGCAGTTGCATACGGAGGGGGCGCTACCGAATACCCAATACGCTGACCTGCATGGATCATGACGTTACTATTGTA
59994	CGGCTTTATCACCTCTGCAATTGCATGGCCATGGAGGTGGCTCAAGTAAGAAAACTATATTGGGTGGAATAGTCA
163410	TGCAGAAGAGACATGAAAAAAGCGTTAAGAAAAGGCTTTTTATTGACAGCCTGAATTTTTTGTTATTATGGAAGA
85559	TGCAGCCGTGCAGGACCACTCTGTAAAACCAAACAAGATATCAGAGTGCGCAAAACAAGTTAATGAAATTCCAAA
100649	CGGATTTGGGCCATTTGCAGCATCTGCGGACTCTCTCTTTTCCCTTTCAGCCTCATTGACAAGAAAGTCCACCCA
8453	CGGGGTGTTACAGTATCCAATTTGAATTTTACAATATACTATGATATTAGAATTTGTGGTTATTCAAAGAAATCT
113080	TGCAGAGATGATTATGGTGGATTCTAGGAGGGAGACAATTGGAAAATAAGCAAGGGAGATGCGATGTATTTATAG
120194	TGCAGTAGGGGACAATGCATTTTACTTACATAAATGTGTAGGTCCCTTGTGGAATTTGTGTGAGTCACACAAATC
36686	CGGACAATCAATACGCGTATTAACCGATGAAGTAAATCTGGATAAGATATTTTCTTTTTTCATTGATTAATGCAT
12482	TGCAGCCACAAGTTTTAAGTGCATCAAAGTAGATGTAATAAAAGTATTATTTAAAGGTAAATCGACGTGAATGAA
14505	TGCAGGGATACATACATAGATATATAGGTAATAAAATATATAGATATATGTAGATGCGTTGAGACAGTCGTGTCC
165538	TGCAGTTGAAGCTGCTGTTCAGAAAGATTCTGTTGCGAAGGCTGTTGCACTACAGGCCGTTGGGACATATTCTGC
32157	CGGCCATGCCTTCATATTCTCACAGTTAATGAGGTGAGAGTGTTGGGTAAAACAAACCCAAGTCCCACATCGGAA
26568	CGGACAATTTAGTTGAAATTCAACTGTAAAATTGCAAAATATCACACCACAACAAATTATCAACGAGGGTCAACA
37462	CGGATGGAATTGCAGCAAAGCCTAGAACAAGTTGCTCTTCCTGAACCAGAAGAGATAAAAGTGAGTTCTTTCTCT
60513	CGGAATGTCGCGATCTTGCATTTTGCTCCCTATCCTAGACTCTAACAAACATAATAGATGTTAGAGATATAGTTC
179355	CGGGGAAAAGCAGAATCAAAATATTAAGCAATTCAAGGTAAACTTGAGATAAGCGACACCTTATGGACAGAAGAA
91965	TGCAGTATTGTATGTAATGTCACTACATATATTGATTGAAACAGAAATTTGAGTAAGGCGGTCCGATATTTTCAC
160872	TGCAGGGAATAGTGCAGGCACAAGTTTGAAAGTCGGAGTTGCAGGCGCATTGACAATGGTGTTGTCCACCATTTT
40015	TGCAGTGGTCAAATACAAAGGAAACGTTGAACCAGTTGCTAGCACACAAGATGAGGATAATGCTGAATGCGTTGA
181225	CGGCTGCACCTTTGCCTCCGCCTCCGTCTCTGCCCCGTTGTTTACGTTGCTTGGTCTTCTCCTACAGGTCAGGTC
148685	TGCAGAAACTCTCCCTCTCATCCTCAACGCCTCCGTTTATGGCCGCGGCGGCCGACTCCATCGTCGGAGATCCAG
102266	CGGTTTCGGTACTGCTCCTCCAAGCAAGGGATTGTTTGCTGGAGACGGTGCTCGTGCACCGTTTGGTTGTCCACA
36474	CGGGAACCTATTGCCGCAGTACTAAAAGTTGTTGCCCTCAGAATGGCTGCTGCCGAGGGTAATTTTTGTGTTCCT
159641	TGCAGTCTTGGAGCTGTTGTAGCAGTCATAAAATATTGCCCATCTGGGGACCACTCACTTGTTACTGATAATTCT
75975	CGGGTAGATTTTCGGTTTGACTAAAACATTGGGATATTGTTCCTATTTACCCTAAATTTTATATAAATTATTTAT
70334	TGCAGTTGAAAATTTTATACACATCATGAAAAAAATATTTGGCCTTAATTAATTAGGGCAACATACCCTTACAAG
171591	CGGAAGGCCCATAATCCCCTTGATTTTGGAGATTGAATATTCATTTATGCATTGTTCTGTTAGGCCCTTCCTTGG
54125	CGGCTATAGCATTTCATCTCAGTAACATATTGGCCAAAAACAAGCGGATTGTCAGCAACCGTAAAATTCCAGAGG
24863	CGGCGAAACCGACTAACAAACACCCCTAGCTGTGGATGCTCTACAAAAGGAACTGTTGTGTCCTAATCTCACTAT
115772	CGGAAACCCCACGCTAATGGTTTAGTACTAGGGACTAGGGACTCGTAAGCTTAACCAAGGTCAGGTATTCGAATC
102676	TGCAGTGTGATAGTGAACTTTGGATGATATCGTATTCAAAGAAACGATTTATTATTTATTTAAATTAGTTTTTGT
54338	CGGTTCGCCACCACAAAGATCAATCTTCTTTCTTTCCTAAGAAATCCACTAAGCCCATCTCCTTCCAGACAAATA
96984	CGGATGGAATAGGAATTTGGAGTAGAGGATTTCATACCACTTACATGTGCTTATTTGAGTCTCATTTCTATTTAT
146281	CGGGTGCAGGAAAGTTGGCAGAATCAAATGTGCCGTATTATTGCGACCTAGAGTGCAAACTGAGGCTTTTAAATC
166281	CGGATTTTATGTAGCGAAGGACCTCCTCAAACTGCTCTGAGTCAATCTAGTAAGGCAAAATCCATTATTTTTTTT
172199	TGCAGATCTCCGAAAAAAAGTTTGATAGTGTAGATGAATAAACACTTTTAAGAATCAGATAAGAATGAATTAATA
147412	TGCAGTTAACATAAACAAGGAGATCAGAGTCAACATTAACTAATAGAATATATATAGTGTGCTTGAAAAAAGCGA
77503	TGCAGTTTCATAAAGAGTGGGATATGGCGATTAGTATCAAATTAGACATCGTTTCTGTTATATGCAAACTTTAAC
66439	CGGTTCAATCTCAAAATTAACAGGTGACCACCATGAGCCACGTGCATATATAAAATAGATGTTAACAATTTGAAA
16856	TGCAGAGATTGCACCAAGGGAAGAATCACACAATTTGGATGATTTGGAGATTGAAAGGGATTTGGAGAGGGGGGA
178261	CGGGTAGGAGGTTCTATGGTTATAACTTATAAGTGGAGGAGATCGTATGTTTAGAATCGGAAACCAATTTTTTTA
41118	TGCAGTCGTCAAAACCAGACAACGAACTAATTTTCTTTAAGTTCAAAAACTCTTCAGTATAGTGAGGTTAGTGTA
157707	TGCAGAGGCGCAACGTCAACCATTTATTCTATACTTTTGCTTCTTGTTGAAAGCAACAGATAGGTTAAGACAATA
186864	CGGTGGATGAGAGTCTCCACAGTAAGTTTCAGAGAGGATCCACTGATGACTTCCCATAAACGCAACTCTTCCAAC
11897	TGCAGTGGCATCAAATGCAGATGTTTCCACTTCCTCTTGAACACTGTTTCCTATTTTCTGGGCAGGCATATGAAC
99434	CGGAAATTATTCCAACAGAGGAAAAGACCAAGGCTTCAAGAATTGGGGAAAAGGGAATCACTTTTTGTGCCACTA
177516	CGGACAACAGTAATTCACCTTTCGTCGTCTCAGTGTCAGTGTGAGTTCCTCTACAAGAATACTGATTAGAGACTC
177444	CGGGGCGTTAGTTTATGCTCGATCTGCTGAGTCGATTGGTTTTGACGTGTTTAATTGACTGAGTTGGGTTGGGTT
13204	TGCAGATTATGATCAACTAGTGCATGTGATTTTCTTCACACAGAAAAACAGGTTGCTCTACATAGGGAGCAGCGA
179823	TGCAGGTGAAGTAGTAAGCTACCAGAAGGGAGAAATTAGGAAGAAGTGAACAAATTAAGAAGATATTTATTACCT
86603	CGGCAATGTCTCATCTAGGCTCTAGCTAGCTACCACCGTGATGTTGAATTGATCTGTATATCACGAAATCAAGAA
43933	TGCAGGTTCTTAATTATTAACCCGCGTATAACAGAAATTGATGTCTTAAGTCTAGGTGAACAATAGAGTACTTAC
25859	CGGCTCCCCCCTCAATCTGTGAAACATTTATTTTCAAAACTATACCGTGCGTCCTTTGTAGGATTTCTCCAGGGG
29582	CGGTATTTTAGACCTGTAATCTACGGTTGAGAATGGCCGAATATTTTGGCCCACAACAATAGTCACGGGACAAAA
169852	CGGCGGCCACCGCCCTTACCACTGCGGCATCCCCGACTTCGCACTCACCAACAATCTCACCGACTTCACACACAA
2264	TGCAGCTTTCACCTCTAATTAAAAAATGATTTAGGGGAAAGTAATAGTTGATGTTAAAGGTGAGGAAGAAGGGAG
89654	TGCAGGTTAAGCTATGACTATTACCTTTGATTTCAAAACCGAGGATGTGATTTGGTTGGAAACATCACGGCATTT
14488	TGCAGTTGTTGAATTTAATTTGAAAATGATTTTGCGTCTGAATATGTTTCCTTGACGTGCTTTCGTTTAGTTATT
78577	CGGTTAAATTTGTTGATTAAATAGATACAGGAAGGAAGGATTTCCTCAGACAATCCCACAAGGTAAGGTGTTTGA
167416	TGCAGATAATAATTTAAGGAACAAAAACTAAAGCCATCTTCAACCGTTACACCGAACTAAAACCGAAAATGCAGT
28082	CGGCATTTAGCCTTTTACCATCGTTGCTCTTCTACTAAGAAATTAGCAATTACAATTATTTACAGTTTTTTTTTA
95286	CGGCCAGCGTGATTGCAGGAATTGAGCCGTTGCTGGCGTTCAAAGATGTTTCGAATTCAGAAAAGATGAATCTCT
183244	TGCAGCACTAAAATACATGCCCCTAGGTCGCCTAAACAAGCCACTGTACTTTTGACATACAAGACCAACTGTAGG
179575	TGCAGCCTTGGGCATGGTGTTGCTCGTGATCCATCGCAGTAAGCTCGACCCCAAGAAGTACATGTTGATCCCTAT
64886	CGGACGTAATCGGATTTGACTTTGAGCTGTCTGACGTTGGGTTGGGATCTGTCCAACAAGATTTCGAGCGGTCCT
142672	CGGTTCACTTTTGGCTACTGTTCCTGTAAGTCTGCATCAGGTCTCAATAACCTCTATCATATATTGAGTACATCA
142995	CGGAGTTGTTAGATTATCGAGTTAGCATTTCCTCCAAAAATATAAACGACATATTTATTCAAACACGTTTCCTAC
47312	TGCAGCCCAGAATATCTTGTGAAGGTTCTATATTTTAAAACCAAACATTGATTCCTAAATATATTTATTAATTAA
142245	TGCAGTGAGAGATGCATGAGGGTGGAAGTATTGAAACTCAAGCTGCATAAGAAAACATAGATATTTTAGTATAAA
54675	TGCAGAGTTCTTGACGATATGTTTCAAGTCATATTCTTTGTGCTAACAACTGAAATTTCACATTTCATTGGGCAA
166039	CGGCAGCTCATCACCAACAATCAATATACCTGAGGAATGGTCGAATGCAGCCGACGCCATAGCCCGCGGGCCCGT
61848	TGCAGGTGCCGCCGCCTCCTCCTCCTTCTTTTCCTCCGCCTTAGGAGCAACTGGTTCAACTACACCACAAGGTAT
20014	TGCAGCGCGTCTTTGTATATAAATGTTATGTTTAATGAGAAGAGTAATGGCTAGCGTACTATAGCTTCATGACTC
168883	CGGTAATATACGTTATCTGTTAATATTACATTAGTAACCAATTATAATTTGCATTCATGTTGTCTTGACATATGC
26091	CGGTTTGCCAATCGGATTCCACTTCTGTTTGAGCAAGGTGCTGATGTTGTCACCAGGACTGCTGCCAAGAGAATC
97070	CGGCCCCCAACATTCAAAGAATAGTCAGTTGAGTAAGCCTTTTAACTTGTTTGTTTTTATACTGATGGGCTCTTA
168125	CGGTTGAGTCTTCTTCTCTCCAAGATACCTTCTCTCTGTGAATTCAGCCATGATCTCGGTGGTGAACGCGTTCTA
40097	TGCAGCATCAGATTTCGGTGTTTAATTTGGTGTTGTGTTGTGTAATACTCTCATGATTACTGTCGTCGTTGTCTA
117688	TGCAGTGCGCGATTCCAGAAACAGGTCAGAGAATTGGCTGGAGTGGAGTAAAAATCATATGTTGCATTAGTCTCT
40588	TGCAGTGTTTCGAGAATTCGACAGATAACTCTTTTTCAAATTAATATTACTGTATTTCTACTTAATATTAAGAAT
148543	CGGAAACGAGAAGCAACTCTGTAAGTTCCTCCCCCTGTAACATGTCGAGATCAAAATTATTAGATTCATTGCTGA
78308	CGGATCACATCCGCCTCTTCACGCCTTCAATTGCTCGAACTCAATTTATTGCCGAGGGACCGCACATGGTTTCGA
67047	CGGACCCATGACCTTTGACTAAGCTCACATGCCTGCAAGCTAGTGACTTTGATGCCATGTCACATATTAAATCCC
138474	CGGCATGAAGCCTTGTTTACTTGACTTTGCGAGCAACTGCAAAGCGGATTTTGCATTGTCATGTATGTGCCAATT
26350	CGGACATCGGTTGTTACGCCAAGTATCTGATAGCAGAATTCCTGAGTACAAGTCGCCCACATTCTCAATATCCGA
177441	CGGTCAAAAGATTTGCAACTGAAGAAAAGATTCTGACGGTCGAATGAACCAATGGTTACATGAGGAAATTGCATC
29087	CGGTATATCTCCGCCATCTCCTCATCGTCGAAAACACCCATGTCGTAATCACGCTCTTCCTATCTAGCCAATTTT
110361	CGGAATCTTCAAAATAAGAATTTAGCATAGCTGAAGATCCACGAGACATCATGGCTCCATCACCATACATGTAAC
50118	TGCAGAAAGTTACAGAGAGTCAAAAATTCCCCACTGATCAGATTCTGTTAAGTTTGAATTTTTAGAAATTTATAA
108459	CGGACGCGTGTACTCTCCCATCTCCAAATCACGCAATCAATAATTTAACCTCTCTCTCTTTCCCTTTTCTTTTTA
58938	TGCAGCACAAACTCCAGGTCCAATACATTTGTGCATAAGGAACAAGTCATTGTTTGAACAAAATCAAGGTGTAAA
73004	CGGCAATCAATATGATTCTATGGAATTAAGCTATATGTTTATCCTTTCTTTATAGTTGAGTTCACCTGCTCTAAC
38356	TGCAGTAAAGTCAACTGAGCAGACAAGGAAGTTGCTTCTGTTTGAAGAGTCTGTACTTTCCTCTCAAGTTCAGCG
158137	CGGAAATAATATATAGGAAAATGACATGATGTTTTTGCTTGTGAAGTGTATAAGCAATTAAGAGGGGAGGTGGAC
168456	TGCAGCTCCTTACATGCTTATCATCGACTATTCATGTACCTTACATGCTGACATTTTCTTGAACCATCTAGGATG
50269	TGCAGGGAATGATAAGCCCCTTTTGCTTTTCAATGCTAAAAATGATATCAGCGTTTCAGCTGCTCCTTCTTTGGG
19857	TGCAGCGCAAACCAAAAATAAGATCATAAGCATCAACAACATCATAATACTGTAGGGTGATTGCTAAAAACTTCA
102898	TGCAGATGAGAGCCCATAGATAATGTGTGTTGACAGAACTCTACAGACTTAATATTTCCAATGCAGGAGGAATCA
176433	TGCAGATATTAGTTTAAAGCCTTTCACAAAGTTGAAAGATCTTTCTCACATGAAGATACTCGGGAAGTTGCAACA
36553	CGGGAAAGAAAAAAACATCCACTGTGATAAAATCAAGAATAAGAAAACAAAACAATAAAAGTGAATAACATAGTA
16794	TGCAGGAATCAGCGACATCTTGGACAGGGCTGCACATAATCATATCAAATAGCAAGCAGAAATCAACACAATTGG
62829	TGCAGCATTAAAGCAATTAAACACACAAAATTAACCTTCATGTGAAACGCTGCGATAATCCGAAACTGTAGACGA
40572	TGCAGAGCATAATCTACTATTAACTTTCTGGTGAGATATGCCGCCACTATTCATCGGCCCACCACAGTTTGGGTT
33952	CGGGCATCGTTTGGTTTAGTAAATCATTGGCCTAGATCAATTGTTTCAAGAATTGTACCTTTATAGTAGAAGTAT
79483	CGGAGTGGAGGAATTTCAGGCTGAGCGGTGAGGAGCTCAAGGTTTGCGCCCAGGGTGACTTTTGAATTCCTAAAT
91947	TGCAGTAGGAAAGCCAGATGGGAATGGCTTAGGTATATAACTAAATCTCATCAATCATATATACATCTATTGATA
24100	CGGCCCATTCTTGAGAGATACGCCTTGCTTCTGTGCATTGGAGTTATTTGGGCTTTTGCTTCAATTCTTACAGTT
140709	CGGAAGATATAAGTATTGAATACTTATCTTTATATTATTGTGGGATAAGAATTTGTTTAACAATTTGAAAGTGGA
58690	CGGTGATTTTGGCTCACTTATTTTAATTTATTCTCTCTTATTTTTCAACCCCATGCTACAAATACAATAAATGTA
23291	CGGCTGAAAAACATCGGTTCGGTCGGATTTTTCGGTGGCGGTTCGAATTTTGCACACCCCTATTTATATTTGTAA
123464	TGCAGTTGCTTCTGGGTCGCTTGCTGAGCCTTCTCAAGTGATGCGGGAAATAGACTTATCTCCAGGGCAGCCTTT
31905	CGGTGTTGCAGATTTTGAAGATGCTCATAGTTGAAGAATGAATAGCACTGGAAGTGTAAGTGTGAGTGTGTGTAT
148249	CGGCATGCACTTTAGACTATATATCATTTTTATTATGAATTGGGTATCCTTATTTATCATTTTTCATATAAAACA
172674	CGGCTTAGGCAGTCAAGCAATTAATAGCTTGAGTTCGATACCTACTCAAGCAATTCAAATTTTAGCTCGGCTTGA
116915	TGCAGGTATCTCTGCATCTCCACATAGCATCGCCACTACCCGCGACATCGATGGTCGAGCTGCTGGAGATGTTTG
154214	TGCAGTTTTAGAACAAGGGCAAAAACTTAGGTTCATGTGAAAAAAAATAGGCACCAAATATTTTGCAAGGAAATG
10888	TGCAGGATTAATAATAACTAATAAGAACTATCTACTTTGTCTAAGCATTATTCAGACTCCTCTCTTGGTACCCAA
108892	TGCAGATATAAAAGTGAGTGTAGATGATTTCTTCTGAAATGTAGTTTTTGCTGTGTTTGTTCGAAATTTTTGATA
2386	CGGAGCATAATTATTTTTCAAAATCCACAAGTAGTACGATGCCTATAGTATTAAGTAAAACAATGTAGTCAAACA
57238	CGGATTGCGCAATTTTTGGATCCTTTCTTCATGGATGCAGTGTGCATTCTAGGTTTGATCTTGGGGATTTGGCTG
14579	TGCAGGACTTTGTGGGAAATATGAATGCTAACCATGCATTGAGGTTGATGTAGAATATTTGATTGGATGTGCTTT
49551	TGCAGGTACTTAGTAAAAAATGAAAGTATAAAGCATACGAAAATAATAAGAAAATCCAAGTGAACATGAAAAATG
166177	CGGGGTTTCCGACCGTTACTATCCGTCTATACAATACACACACACTCAATCAGTCAGTGAGTGTACACAGACGAC
52861	TGCAGCATGACGGGATCATGATGCAGCAAGCAAATGTCATCATTTTGTTGTAAAATGAAGTTTACTTTGTTTTTA
156243	TGCAGCTCCCAAGTTGGTTCCATGAGCTTACGAAACTTGAGGTTCTTGATGTTGAGACAGAACTAATAGTGTTCC
166947	CGGTAGTGTTACATCATCTACTTCACATATTATGTTCGTGATAATAGTAATATCGAAGACTAGATCGATCATGAA
92147	TGCAGAAAAGATGATCAATGTCAAATTTGAATTATTAAAAAACTATGTTTTTCACATACATATGAATATGCTTTA
89703	CGGTGACATCTTCGTCACTGGGCAATGCAACTACTTCCTCCATGACCAAATTTTCACGCCAAACTATCACTTAAA
118627	CGGCAACTTCATTGGTTCGGCGCATAAAAGATCGGTAGTGCACCAGCTAGTTTTATTGTGAACCAGTCCCAATTT
17196	TGCAGAGTCCATGAATTAGAGTGCCATAAGTAATCGTGTCTGGAGTAAAACCTTTTTCCTTCATTACGTCCATAA
97479	CGGTCGACATAAGATGGCAAAAAGGCGGGGAACCTGAGACGGAAGTAAGGAGCGCGTGAGGCGATCTTCGGCCAA
189130	TGCAGTAGGATTTGGGCCAGAGATGAGTCAGATATGTATGATTGAGCTAATAATAAACCTGATACCAAGCAACAT
105689	CGGAAAAGTGCTGGTCTTCATTTCTGCTACCTTATTCCAGTACTCCTCTGTCTTGTCGAATCCACGCAGGATATC
41218	CGGCAACTCCGCGACTCGAGCGACCCAGTTTCTCCCTTTGCCCTTTACACTCTATCAGCTTCCTGTGTTCATCTC
183592	CGGTTGAAGGCAAGACGAGATCTACAGCGTGTGAAAAATCAAATTGAAGGGATGGTATATATTATTTTTACATAC
47495	CGGTAATAAATGGTCTAATGAAGTCCATCCTATTGAGTTACATTTAGGTGGTGTTTAGTTGGTGAGTTTGGAGCG
113192	TGCAGCTCCTAATCTCATCAAAATGATATTGAACACGCGAATAACATATTAGAATTCCACACTCCAGAAAAACGA
154133	TGCAGGAAGAAAAAAGAAAAATAAGCCTAGTTTATTTCATATTATATTTGGGCCATGTTCAAGATTTGAAAAAGA
41244	CGGTGCGTCCTCTCCCACGCTCTGGTCCCCTCTGGGTATGAGTTTGGATTTAGAGCCATCAAATAATAAAACAAT
101961	TGCAGTACTACACAATTCTAGCACTGTTCGGTACTCTTTGCTACACTGATGTAGAAGAACACGTGTCCTGACTGT
184708	CGGGGCAAGTTTGTAAGCTTGTGCGTAGTCTATATGGCCTCAAACAAGCCTCACGTGAGTGGAATGTTGAGTTCT
165696	TGCAGTTGATCTACTTATGGAGTTTTTGCCATGTTTCTTCTTGCCCTTTTTTGAATGAGTTGCAGATTTCGATTG
160293	TGCAGATTCTGCACCCTTCAGAGACAAATACGCATGTTATATACAATAATAGATGCATAATAATTAGGGAAAAGC
36753	CGGGGCAATGTAACACAATGTATAATACCATTGTGTAACATAGCATCTCAACTGGTAAAATGTGTGAGGCAAATA
171282	TGCAGGAAGAATTAAGTTGATGGAAGAATGGGAACGCCGTCATAGCATTGTATCCTGAAATTAATTCAAGTACAA
165776	TGCAGATAAGATCAGTAAATTGCAAGGCATACCTTCAAGGTGGAATATTGCTTTCTGTCCAAGTCGCAATCTATG
163622	TGCAGGAGATGATATGATTAATTGAAGTGGAATGTATGCATATATAGTGTGTTGGGTTAGCTTGGAAAACTAAAT
51232	CGGAGGAAGCTAGAGTTCCACCTGAAATTCCGCCGCCAAATCCTCCCCTTACCAAGGTTAAATATCGTCTCGTTT
116128	CGGTCTTCATTTCATCCTCTTTTGTATGTATCTGTTATTAGGGCATCCTTTATGGGAGGAAGATTAAGGGGAAGA
142492	CGGAGGCAATTCCACTAAGGGTGGCGGCGGCGCCTCCACCGCCCCCACCAATCCTTCCAATCGCAGGTTAGTATC
14283	TGCAGGACAAAGTACAAATTCAGAAACCAAATTCCCCATACAAAAAGAGTACCAGGTCTATGATGATTATTTCAA
89629	TGCAGAGAGACGTTCCCATGGCATAACATAGAGTATATAATGTGAATAAAAATATATGTAGCTTACTGAAATGGT
50149	TGCAGTCAAGCGGCATACGCTACTTTTTGGAGGGTTTTCCTAATATTTTGGGAACAACCCCAACAGTTTTAGTCA
135551	CGGCTTGAAGGGTAGGGCGACGGCAAATGGGGATAAGAGGCTCGCCATTGTTAGATTGAGATTGAGAGAGAGAGA
163219	TGCAGGATGTCTGTCTTTCATTTCATGTGCTGCATGAATTGAAATTCATCAAGTGAAAAGAAATTTACCGAATTC
175483	TGCAGAGATATAATAATTGTTGGGTACTCAATGGACAAATGCAGACAAAATATAATGAATAGAATGAGAACAACA
76308	TGCAGTCACAAGAGTTTATTAAAAACTTGGATACATATGGATATTTTATCAGAATTGATAAACCACCACTGATGC
67402	CGGCGTTTATCGTATGGTAGATTTTGGGAAAACAATGAGTATTGGGTGCAGATAATTGAAAAAACTAAGCCGTCC
123316	CGGTTGGGGGATTTATTTGGGGTTTAATTCTTTTAAAAACTTTAGTAAGATTTTAAATTTAAGCAGGGTTTGGTA
155240	TGCAGATGCTCGTGGTCTTTCCACAATCCAACGGCAAAAGTCTATGCATGTATAGTTATGATTTCTCATGTAGTA
137766	CGGTGACAATGAAGGTATCGAAGAGCCATATGGATAGCACTAAGAATTTGTCGTTTGGAAAGCGGATATCGGACT
71057	CGGAAAAGCGGTCGGATGCACTGTTAGTGGCACGATTCTAGTTAATGGGAAGACGGTTTCTATCCATTCTTATAG
66249	CGGTAGGTATAAACTTATTTTTTATCTTCACCCATGCAAGTGAAAGATTATTTATTTAATTTTCCATCATCCCAG
183247	CGGGACAGCCCAACCTGTTTGAGACCAGCCCGTAACAAAATATATAACTGTTAGTTGCTAGGCACAATCAAAGTT
19661	CGGATCAAATGGGACATTCAAAGGAAAAAGCACACATGCGGAGAGGCAGAAAACACAAAACAAACCAACTTAACT
60719	CGGGGAGTCTTATTAGGTCAGATTACCTCGACAGAGGAATCTGTGGTTTATGCGCATGTTACCCAAGTGTTTGAT
34625	CGGCTGGCTGAGGTTGATAAGTCTGCAATCAATTCAATCGAGTCTGGATCCAATTTCAAACTAGTTAATTTTGTT
11323	CGGTTGCTGATAAACATAGTCTTAGTCCTGGCTGGATCTGGTTGTACACCTTGTCTGTCAGACCGTCACACAATT
48873	CGGAGTGCCGTTTTTCAGTTTTTGTGTGAAGTTAGCAAAGTAGGTATTATAGGCAAATTTTATTAAAGGGAGATT
39930	TGCAGTTGATTCATCCCACCCAACCTAAATAAGAAATACAGCATATCATGCTTAAAGAAACGATAAGCGAACCAA
24480	TGCAGATTATCGAGCCGTAATCGCCGTTTGAAGCCCAAACGCGGGCGACTGAGTTTGAGGAACCCTACTTCCCCC
92031	CGGGAAAAGCTCATTCAAAATTCGATCGTTTAATAAACGAACCTAACTTGAACTTTTAGGTGTTCGGTTCGTCAA
15150	TGCAGAAGAGCGAAGGTTCGCATTACGACCGCGCTGAGAAGAAGATGAAGGCGGCTGGGCAAGAGGATACAGCCT
167034	CGGTTGGAAGAATTACGGCGTCTCTGGTTTCGGCTTCCGCCGCCGCCCCTTGCTGGATAATTTCGGTTTGATTAT
21102	TGCAGGATAAATTTTGGTTGGTTTTAGTTGATGAAAGTCTTTCTCATGTTATAATGTCCTGTTCCCATGATTATG
21826	CGGATTTACATAAAGAGCCACGTCAATAGAGAAATAGATTGGAGTTTAGAATGTTCTACATTGAATTCGGCGTTG
14279	TGCAGGAAGACATTAATATACCTCCAAATTGGTGTGTATAATCATACTTATTTGTTCTTATATCAAACTTTCTAC
36787	CGGTGAATTCCGGTGACGAAAAGGGTGGTGGCTTTTTGAAGAAAAGGGAGAGGAAAATATTTGCTAGGGTTTTTG
156022	TGCAGATGATTCCACACCCACCGTAATTTCAATTGAGGACGAAGATTCTTCTGATCTTTCTGCTGTGCTAGGCTG
148591	CGGTTGTTTCAAGTCGAATATGCCATTGAGGCTATTAAGGTTATTACTATACTGATCTTCGAATGACTGAATTGT
64526	TGCAGCTAGCTGGGTCAGAACTACTACTGATCACAACCTGCACACATGAATCTTACTTGGTTACCAAAACACCAA
99600	TGCAGGGGGTGAAGTTTTACTTGACGATGAAGAGAATGATGGTTGGCTGGCAACCCATGGAAAACCTAAAGGTAT
34497	CGGATATTTTTGATATTTCGTCGATGTGGGACAAAATTCTCTAGCTCGAGCTCGGTTCGTGTTCGAGTTTGAGCT
44028	TGCAGATTATTGTAATGACTCTATTAAATGGGTGAAAAAACTCATTCTTGCAAGTTGGACCAACATAAGAACCCT
87222	CGGAATCTCCTACTAGTCCAGACAAAGAAACAGAGCATTAGTTGGTATACCTACACTCATGAAAGCAGGATGCTT
154314	TGCAGTTGGGTCGTCTGTGTATATAAATCTGAATAGTTATTGCAATTCTAATTTTCTCTTATTGTCATTTGCAGG
48679	CGGATTTCTGATACATGTTGAAGACCATATTCCCAATGGAATTTACTCCAATCAGAGGCACATTATGTACCATAG
11859	TGCAGAACAGCATTCAGGCATGTTGTTGGTTTCTGATTATCAACATTCAAGCCAATTCCTGAAAATGATAAGTGT
107999	CGGTGGCAATAAATGTGGTTCATGCGGATTGCAACATGCCGGCCCATCAGCTTCATGGTTAGACTTATTGTATTT
52174	CGGCAGCTGAGAAGAACTAAAGTCTTGAAGAGTCGTTTAGAGGCAGTGAGCAGCTATCTTGCGAGGAACGAGTTC
3075	CGGCAATAGCTTACCCGATATTATAGACCACATTATGTATTATATTTATCCCACTTCTCCTGTCAATTATTGGCA
158006	TGCAGCTTCTCCAAGTCCTGCTTCACGCCCACCCCTACAAACGCGCATCTACTGTCGGAGAGGAAATAGGCCAGG
123076	CGGTTTCCCTCTTTCACAATTAATTGACATTTTAGCAATCTTGCAATTAAATATATATATAGTTGGTTTTCTTCT
77061	TGCAGCAATTGCAGCAGCAGCTCGTTGATGAGAGACAACCTGTTGATGCAATTTCAAGTGGGGTATGATCATTCA
123456	TGCAGAAATGCGTTTGTAGATTTTATCCAGCATTCTGAATCTGTAGAAGTTCTTTTTCACGGGTGTTGATATAGC
25182	CGGGCAACGCCTCGGGCCCCCTCCGAAAGGGTTGAACGCTGTTCCAGAACTATTCTGTTGGTCGAAAAAGTAGAA
122891	TGCAGCAGAAGCCATATTTGCTTCAATGAATGGATTAAACTTGTTCGGGACAAAAATCTGCAAAGCACACCCACT
38517	TGCAGAAATGTTTAAACATCATGATCAAACCAACACCAGAACTCAATAAGAAAGTTTGTAAGTATGACAAAAGGT
13722	TGCAGCGCGAACTCTGCCTGATGCTGATGCTGATGTATCATCCATGGTAGAGATGCATGAGATGTGGATGCTGGA
72340	CGGTAAAGTGAACCAGTGCTAAGTTTCTCTTCTTTTGGACTGCTAATGACTAGCTTGTAAAGATATAGTTCTAAG
140473	CGGTAACAAGTGAATTTCACAAACTGCAAATGCACAAGATAATAAAACAAAAAATCAATAAGAGAAAATGACCAA
156966	TGCAGAGATAAATAACAAACATTCAGAGAGGAAATTAAAATCCTCTCTCGTATGACAGAGATGAATAGCAAACAC
26896	CGGTTATGTCTTCGTTTCATCTTGTCAACCTTTTGATTTATTCGTTCGAAAACTGAGTATCATAACTTGTGATGT
120665	CGGTTGCGCCGCTGTGGATCGTGTTGAGTATGGCAACGTTCAAGACGTCGATCACAAGTTTATCCAAATATTTCC
61618	TGCAGTCAGATTCTGGTGTTTGAATGATATTTCCACCACTCAAATAACCATCAGATAATATAGAACTATCATTAC
49387	TGCAGTACAAAGAATTGTGTGTCTACTGTATATATTTTAAACACATGAAACTTTTTATTTTTCTTTAGCTATCGT
39401	CGGATGACATAGTTGAATTTTTTTTCAAATAAGTTTCTTTTAATTTCATAATTAGTTATATATCTATGTAATACT
102568	CGGAGGAAACGCGGTGGTGGTGGCGGCCGAGGTCGAGAGAGGGATTAGGGAATTGATGGAGAGTGGGAATGGAGT
174031	CGGGGCTCCTTTATGTGTTGTTGGCACTAGCATCGGTGCTAATATTCTGGTAAATTACTTGTCCTATCTATTTTT
49008	TGCAGTTACGATCTGCCAATGAACTTAATATATTTTGTGGCATGTAGTTGATTACATAGTTTTATGTCTGGATGT
16632	CGGGTATCCCCCATATACAGCAGCAGAAGGTTGACGCGAAGAAGTTTCATATGCATCATCAGGTGATGATTCACT
58386	CGGCTTGGTTGCACCTCTATATAGTTCCTTCGTCGAAATTCATTCTTCATCAGCTTCTATATAACTCAACATTTT
150887	TGCAGTGGCAGTGTTAGTTGTTTTAACATGGTATGATTTTTCATGAGTTTAGCCAAATGCTGCTGCCCCTTTTCA
30030	CGGACAAGATGTCACATAATTAAATCATGCATAATTTAATGCTACGGCCAAAGGACTTCAATTATCAAGAATAAT
7236	CGGTTACCAAAACACAAGTCCAAAATTTGAAACAGTATTTTTATCACCGTTCTCATTATACATAACAAATATTGC
100759	CGGTTATTCCACATTAGACTATCAACTGTAATGATCACAATCAAATCACATTACTTAATAAAATATTAATTTCTC
155404	TGCAGAGGGCAGAAATTCAACCATCCAAAAACCAAAAATAAAGGAAGAAGGGGAAAATAAAAATTATTGAGTGAT
37219	CGGGGGATTTCAAGTCTCTTTCCCTTAAAACCAACCGCTGCTACAACCTTGACAAAAAAGTGTGAAATTAAAACT
183411	CGGGCTGAGATTGACACTTCTGCGCCTTTCGTGTCCGTCAAGGAGGCGGCCAACCGCTTCGGCGGCATGGGTTTT
137613	CGGGCGGCATGTTAATTCAGTGTTTGTCGTATTCAGTCTAAGTGAATTAAGTGATAGTACCAGACTATTGTTTTT
178278	CGGATAACAGAATATGCTATTTATTGTGTAATCTAAGAACTGGGCCTGGCTAGGGCTTCTACAGTAGTTTAAGTA
53	TGCAGTAAGAGTGAAGTTACTCAGGAAGTTGAGATGGATCAGTCTAGAGGGGCAAACAGTGTTGAAGCTCTACAT
114167	TGCAGGGTCTGGTCTATTCTGTGTTACTGTCAAAACCCTTCTCCTCTTTCCTTTTATGGTGTTGCTTTCATGACA
145177	TGCAGACACTCGGTTTCAGCAAGTATCAGTTCATGCTGCTCAAAATAGACAGTAAAATGTCAGTAAAAACTTGAA
48981	TGCAGCATCAGCTGCTAATGCAAGAGGGCTTGATGAGACTAGAATTAAGTCTTGCTCAGAGTTGAGAGTTGTAGA
37600	CGGTCCCATTACACGCGTATCAACTAATCAAGTTCTTGGTTCACCCATTTATAACGCACCTGAATATGCGTCGAA
167476	TGCAGCCGCTGCACTACAGATTTATATTTTTAGAGTTTTTAATAGTTAGAGCCACAAGGGTATAATAATCTATTT
93335	TGCAGAGAACAAATTTCCACATTTACTTAACCCAGTTCATACTGATTGTTATTACTGTATTCAATCTACATCATT
105581	TGCAGCGTTTGTAAATTGTACCAAATTTGGGATCAAATACTCGTCAAATACATCAATTTTTATAATAGTTTTTAC
179302	CGGCTTCAACCTTGGCCCATCTTGGAAAACCCCCCAAAAATCCTCTCCACTCCACAAAGCAAAGAATTTGTCAAA
65607	TGCAGCGAGCTCCTTGTTGATGACAGCATCGGGCATGTCGAAAGTTCTCCTCTTGATGGATGAGGATTTTCCGGG
185967	CGGGGGAATGAGATAACATACGAAACCTTAAAAAGTGCAACTCTTGCAACTCATAACGACCACGAACCTGATCGC
35721	CGGTGAGCGTTTGAGTAAGTTCATTAATTCTTTTAACTTATATACTTCCTGCAATTCTCCATTTGGACTGCTTGT
103505	CGGAGGCGCCCGCCTCCGACTGAGGCGAGAGGTGTGAAGAGGCATGCGCCTCATTGCAGTCCAGGCCCAATATAA
53706	CGGCCCATTTCCCGAATGTGTCGACCCGACTCGATCAGTTGGTTGATTTTTTGAACTAAAATTACAGTACACAAA
153497	CGGAGATTTTACATTTCGATGTGATCCCAGTGGGTGTCCACAAAACGTTATAAAACAGGGTGGTTCCGTGAGGTA
108456	CGGTGATATAATCATACAACAAAACATATTAATCAAATCAGCACAAGTCTAATATAAAAATGGGATAACACTTCA
47244	TGCAGGAAGTCGGACACACATTTGTTTCTTTCTCAAGCAACACCTTGCAGCTTCGTGGGACCAACATCATTCGAA
148838	TGCAGATATTGGGATATAGGGGACCCACGATATAAATGTGAATTTTGCAATGCATACTTTTGGTTTGAGGAAAGG
80036	TGCAGCCGCCTACGGTGCCCACCACCTCGCTCACGGGGCATACCACCCCCACGGTGGCTATTACGGCCATGGCAA
94509	TGCAGAATATTCCAAATAACTCAACGCAACTGATTTCGCAAAATAAATTACCTTGGAGGAAAGATACGATTCTTT
72590	TGCAGTAGATGATATATTGATCACAGATCCACCTTGTCGAGCCTTGCGTATGCGTGAACAGACATACTTTGAGAC
188124	CGGCTACAAAATGCTTACTGTGTATGCCAAATTTCCACGTCACTTGTTTAGTGTCACGTCAATTGAGAAATACAT
141898	TGCAGAAAATAAGACCAAACTTGTGGTAAGAATTAGCATGATAATGAACTGCGAAACCCAATTTAACAACAGGGT
110167	CGGTGAATTTGCAGCATGATCCAGATTGTAGTTTATCCTTAAAGGCATGGTGATATCATAAATATGTTTTTCAGG
163653	TGCAGCAGTTCTAGATCTCCATCAACGATGAATTTCAGTACATTATAGACGACGACAATGATCAGACATGCCAAC
161340	CGGTTTAATGGTGGCTGTTTTTGTTTGGTTTTTGATTCAATTGATGCAAAGCAACTGCTAAATCATAGGCAGAAT
46714	TGCAGAAGCTCCAAAGATAGAATGCGTGTTTTGGTAGTAACTTCATCATTATCCTCCTTCATGCCCATCTGGAAA
187916	TGCAGGAGCTGGACAAGATTATCAATGGGTCAAACTTGTAACCCAGGAACATTCTGCTGGGCTTTAAAATTATCT
3525	TGCAGTCTCAACTATCCTCGTTTGGCTAACATTGAAGAAATTATGTATTACAATATTGGTTGATGTTGTGCTGGT
171910	CGGCAAAACTACTCTGCTTCATATGCTCAAAGACGAGGTCAATTTCCTCTTCCTTCCTTAGTTTTTCTCGTGTTT
46778	TGCAGGTTTATGATTTGGTTTAGGCCAGTCTGCAATGGTCTTCTCAACCATATGGACATATTTTTCCGACTCTTG
120599	CGGCTGTGACCAAAAACACCGCGAGCCTGATGACGTGTCACCATAGAAAATCATACAACTCTTTACGAACCACTT
116605	TGCAGTCAATTGCTCTACCACTGAGCTATGGACCCAATGTTGATAATTAGTTATTATAAATTTAATTGTTTAAGA
158709	TGCAGACTGTCTACTTGAATGCTTTTTGGGTCGATCAGGGACGGATTCAAATAACCAGGGAGAATTCATAAGTGG
179891	CGGAGATTTTCCAGTTCCCCTACAGATATCTATGTTCAATAACCGAGTACGATAATTAGCTTGACAAGAATAATC
154833	TGCAGGCAATCCAGCAAGGCAGGCACAATTTTGATATGAAAGGCGGCCTGTAATAATTTAAGGTGGGAGAAAACA
188767	CGGTTTTGTGTTATAAGCAGCGGTTTTGAGATATAGTTCCACACTGCGGGTGAGGGGGCGTGTTAAGTTTGTCCC
76004	TGCAGATGGCCTCCACTGACAGCTTCTTCATGACATTCGGACATGGATCGCCCCCGAAGATCTCGGGTGTTACGG
5153	CGGTATTTGGCGCAAAATGAGATTGCTCTCTCTGCACGTGCACGTTTTTAACAGAAATAAGTGCTTTTGGATGGA
36908	CGGAACCTTTTGATCTAAGTTGTTCCACCAATCATGTTGATGAGACTCCCAATTGAAGGCCTGTAAAGCAACACC
111665	CGGTTCAACTGCCTTAATTTTCGGTTGGTTTTATGATTGAACTTCTACAATTCTACTTGGGCAGTGTCCACCCTT
178803	TGCAGGAACACACAATTAAAGTGAATCCCACGCATAAAAGCCACTTCCAATGTCTTTTGGATGGATAAAGTCATA
101703	TGCAGTAAGTGTGCTTCCCTTCAATTTTCCAATTTGTATCTCGGTAATAACAACTGAATTCAGATGATTTCAACA
139466	CGGGGCGTTTCTGTCTTGAGGGCAGAGGATTCAACCTCGACTCGGCTACAAATCTTTTCCCTATTTCTGTTTCCT
33811	CGGATTTACATCCGAGACGGATAAGTTTAGAATTCCATTCTAAACTTATCTATACATTTTCTCTACACTCTTGGT
33746	CGGGAAAGCTATCAAGATACCGTTGCTTCTAAGAAGGAGTTGAGGGATGGCCTTTTATCACCTGCATCTAATCAC
178566	CGGATGTGGATGATGCAAGGGTGGTGAGTCAGCTATCTAAAGACACAAGCATTGATCAACATGGAACAAACGATT
11031	TGCAGCTTAATGGTATTCTTTTTGCTCCTCTTATTACGAGAGTTTCAGAAAAATGTACATATCTTTAAAATCTAA
179401	TGCAGCCATTGGTGTCTGCCTGGTGTTCCTGATTCATGGAACCAACTGCTCTATGCACTCTTTCTCAAAAGACAT
151441	TGCAGACGAAGCTGCTGCACATTTTTCATCCTCACACTTCTTCACACAACCCGAAACCTTGTCCACATCTGCGTA
54103	CGGGCTACCGCGATCCCGCTCGTTGATCTCGTACACGTACAGTTCTTGAATTTTTGCTGAAAATTTATAATATTT
36274	CGGCGGCCTAGGGCCGAGTGCACCCACATCAACACTCGCCCCGTACACCTTCGCCGACTCCACCACTGCATCGTA
168515	TGCAGGAAGCGAACCCTCTGCCAAAATGGGGAAGTAAAAGCATGTAAGCACTTGGCGACACGAGCTAAATCATTA
181869	CGGTTTCTCGATTAGAACCAAAAATAATGTTGATATATATACATATATCTATATCTACTAATATATTAAACCAAG
169152	CGGTGTTCGGTTGCCAAAGACTTGCAAAACCTCTTCCCTGGCTCTTCTCTGCCACTCTGGATGTCGACTCAATAA
31548	CGGGAAAACTCCTACTAAACCCGTGTGTCCTTTACGACCACTAGAGAACGAAAACGCAGCAATAGCAATGTAAGT
163507	TGCAGTTTCATCCAACGCTCTCAACTTCTTTGACTCACCCACAAATACATAAGAAGAAAGAGATAATATGTATAC
95884	TGCAGTCTCATTTTTTTATGTTTTTTTCCCGAGATTTTATTTGAATTTTTGGGAAAATGTGACTGAACTTTCTTT
88388	CGGTCTCCCATTTGTCCATGAATAAGGATACCCACTTCAACAAAGATCTTCCAAAGAGCAATCCACCAAGGTATC
86769	TGCAGTAAAAAAAAGGTCGTTTAGAAAACAAGAAAATGGCTAAACTACATTATGGATGTAACAGTAGTTAGATTA
140195	CGGATCCCTATTGCAAAACGGTGTTACACGTTGTGTTACACCACACGGATTCTTGACACGTGTACGTGCAAATTA
100432	TGCAGACAAAATAAACAAGACATCGTTGGGAAAAGATTGTGCAGTTTTGCAGGATGGAAAAGATGTTAAGAAGTA
39988	TGCAGCCTCCCGTCTCCTCCCCCATTAGACCCAACCACCATCTCATTTCCTTCTGGTCTATGATGGTCCATCTTT
189841	CGGTAAACTTTGTTAAAACAGATATTCGATTAAACATTAAAATAGAGTATGGAGCCTAATCACATGATTGCAATA
29746	CGGGAGGCGTACGCTTGAGCTTCCTAACATTATTCTTTTCAGCTATTTTTTTCCCCCTGATTGAACATTTTATCC
10928	TGCAGTTGAAAGAAGAAATGATTTTTGTTTTATAAGAGTTCATTGTTTTTCTATCAGAAGTTGATAGAATCCCCT
13633	CGGCATTCACATAGATCGTGATAATATGAAAAACATGTCATGCAACCCGAAATCCTATCGAACCGCACAGAAATG
78792	CGGATTTCTCTTTCTTCTGCCGTAGGTGAACATCAAGGTACTTTCCCCTCCTTAGTCACTTTTTCTTCACAAGGA
21164	CGGGAAACTAATGTAATCTTATGAATTTAGCTTTGGATACAATTTACAAGATTACCAACTTCGTTTGATGTTGTT
59099	CGGTGGTTTGATTGGTTTACATGTTGGCTGCGATGATGATGGTGGTGGCGGCGGTGTTGGCACAATCAAAATCGA
187795	CGGTATATGTATTTGTTTTTTCGTTTTCTTAATGTATTTGAGTTATAAGCTTTGTCTGATTTCACGTAATTAATA
109627	TGCAGCAAAGGATCAGAGCTGCTTCTGGTTCTTGAATACATGGAGAATGGTAGCCTTGATAGATTCTTGTACGGC
327	CGGCGACGGTTGCGGTGAGTTTCGTCGCTTCGCTGCGTTGCTCTCCAGCTAATTCATGCTGATTTCGTTTTGTAT
106834	TGCAGCTGCAACATTTATATATATGGGACGACAACTAATGGTGGTCTGACTAATATTCATATTCAAGATCGATGA
116267	CGGCTAGTTTCGTTGCCTGTTGCTGTCTTGTGAATTTTCAGTCTAATTGTGGGGTTTGAGAATGGGATTGACGAC
41861	CGGAACTAAATTATTTTTCCCGCGAAAACAACGAAAAAGCATAATGCTTCAACTTTCACTTGCAGACCATTCGTA
62682	CGGTCGGGCCAACCCTGTTTAACCCGCTACCCGTTTAACCCAGCCCATTTAGCCTGAAATTTTTTCGGGTAAAAA
60611	CGGTGGCTCTCACGGTCAATGCCGCAGTGCTTCTAGTTCCATACTTCCCCTAATACAATCCCAAAAAGTTGATGA
119560	TGCAGAAACCTGTCATACTTGCTCTGTCGAACCCGACCTCGCAATCGGAGTGTACAGCTGAAGAAGCATATACAT
37922	TGCAGAGAACTCTTCAGAGTACCAAATGTTTCCTTGTTTGGAGAAATCTGAAATCTTCCATTCGCCTTTGTATAG
8042	TGCAGGTGGTTTCATTAAGCAAGCCATGTTCAATTTTGCTTACTCTTTGTAAGTTCTCATGAGTTTTACCCTAAC
113536	TGCAGAAGATCCTGATCAAGCAAGCTACTATCATACAACAAATTGATATCACTAATATCACCAATTCGTACATCA
[truncated: 533 more rows]
